# Supplementary material for: Genotype–phenotype correlations and clinical outcomes of genetic TRPC6 podocytopathies
Source: Nephrol Dial Transplant. 2025 May 19;41(1):79–91. doi: 10.1093/ndt/gfaf086 (PMC12836101; doi:10.1093/ndt/gfaf086)
Supplement: gfaf086_Supplemental_Files [file gfaf086_Supplemental_Files.zip]

Archive with 3 entries (3 files):
- Supplementary Materials_NDT_TRPC6_R2_01303_2024-crx.pdf
- TRPC6_NDT_R2_01903-2024_Supplementary Tables.xlsx
- TRPC6_NDT_R2_01903-2024_Supplementary Tablesexcelsupportingdocument.xlsx
