# Supplementary material for: Genotype–phenotype correlations and clinical outcomes of genetic TRPC6 podocytopathies
Source: Nephrol Dial Transplant. 2025 May 19;41(1):79–91. doi: 10.1093/ndt/gfaf086 (PMC12836101; doi:10.1093/ndt/gfaf086)
Supplement: gfaf086_Supplemental_Files [file gfaf086_Supplemental_Files.zip › TRPC6_NDT_R2_01903-2024_Supplementary Tables.xlsx]

## Sheet: Table S1
Table S1 | Details of the questionnaire utilised for data collection.
TRPC6 phenotype/Genotype - Questionnaire
1. Treating physician
Physician name
Country
Hospital
Email address
2. Demographics
Patient local Identifier
Family Identifier (if applicable)
Ethnicity
Sex
Year of Birth
3. Clinical Presentation
Age at first experienced symptoms (years)
Age when first sought medical attention (years)
Main symptom/sign leading to diagnosis
BMI (kg/m2)
Nephrotic Syndrome (Yes/No)
If so, presenting 24 hour urinary protein (if known)
PCR (mg/mmol), or
ACR (mg/mmol)
Was the initial presentation during/ following pregnancy?
CKD of unknown aetiology?
Hypertension
Age diagnosed with Hypertension (years)
Peripheral oedema at presentation
Haematuria
Serum Albumin at presentation (g/L)
Serum Creatinine at diagnosis (umol/L)
Serum eGFR at diagnosis (MDRD- ml/min/1.73m2)
KDIGO Stage of CKD (at presentation)
4. Renal histopathologic findings
Has the patient had a kidney biopsy?
Age at Kidney biopsy (years)
Were focal segmental sclerosis (FSGS) or Minimal change disease (MCD) the predominant histological diagnoses?
Subtype of FSGS, if applicable
Did the patient have other histological features/diagnosis (e.g. IgA, HUS, membranous, C3 deposits, other)?
If other, please specify
% Fibrosis
Global glomerulosclerosis
Did the patient have an additional kidney biopsy ?
5. Extrarenal features
Does the patient have any extrarenal manifestations?
Does the patient have a history of cancer?
If yes, please specify type of cancer
Other extrarenal manifestations (dermatological, retinopathy, other ocular, hearing, other)
If other, please specify
6. Family History
Family History of Kidney Disease
Did the patient's Mother have chronic kidney disease or proteinuria?
Did the patient's Father have chronic kidney disease or proteinuria?
Did the patient's Grandparents have chronic kidney disease or proteinuria?
Did the patient's Sibling(s) have chronic kidney disease or proteinuria?
If yes, how many siblings affected?
Did the patient's Uncles and/or Aunts have chronic kidney disease or proteinuria?
Did any of the family members have a kidney biopsy?
If yes, what was the histological diagnosis?
7. Treatments
Treatment with ACE-I or ARBs?
Age at commencing ACE-I or ARBs (years)
Responsiveness to ACE-I or ARBs (defined as improvement in proteinuria/rate of decline in kidney function)
Treatment with SGLT2 inhibitor?
Responsiveness to SGLT2i? (defined as improvement in proteinuria/rate of decline in kidney function)
Treatment with CNI or other therapies
Age at commencing CNI or other therapies (years)
Responsiveness to CNI and other therapies (defined as improvement in proteinuria/rate of decline in kidney function)
8. Outcomes (status at last follow-up)
Age at last follow-up (years)
Serum Creatinine at last follow-up, (umol/L)
estimated GFR at last follow-up, (EPI mg/ml/1.732)
Proteinuria at last follow-up, 24 hour proteinuria (g/d)
Proteinuria at last follow-up, PCR (mg/mmol)
Proteinuria at last follow-up, ACR (mg/mmol)
KDIGO Stage of CKD, at last follow-up
Age at end-stage renal disease (ESRD), (years)
Management of ESRD (if applicable)
Age of Kidney Transplantation, (years)
Evidence of Recurrence of nephrotic syndrome?
Is Renal Transplant still functioning?
If Renal Transplant failed, Age at failure (years)
8. Mortality
Is the patient alive?
Age when passed away? (in years, if applicable)
Cause of death (if known)
9. Genetic Details (if known)
Age of genetic testing
Affected gene
Method of sequencing: (Sanger sequence, NGS panel, Exome sequence, CNV-array and MLPA)
Inheritance: AD /(or de novo)
Type of variant: (missense, in-frame InDel, splicing, frameshift delete or duplicate, stopgain, CNV)
Transcript number (e.g. NM_004621.6 for TRPC6)
c. change (e.g. c.653G>A)
p. change (e.g. p.Arg218Gln)
Concommitant pathogenic genetic variant identified? (Digenic Disease)
If present, detail
Published previously?
Further comments on genetics

## Sheet: Table S2
Search Source	Syntax
MEDLINE (Pubmed)	((((proteinuria) OR (nephrotic syndrome)) OR (podocytopathy)) OR (FSGS)) AND ((TRPC6) OR (Transient Receptor Potential Canonical 6))
Embase	(proteinuria:ti,ab,kw OR podocytopathy:ti,ab,kw OR fsgs:ti,ab,kw) AND trpc6:ti,ab,kw

## Sheet: Table S3
Table S3 | Excluded Records After Screening
Outcome	Origin	Publication Year	PMID	Title	Authors
Excluded - Review Article	PubMed	2024	38766272	Genome editing and kidney health	Tavakolidakhrabadi N, Aulicino F, May CJ, Saleem MA, Berger I, Welsh GI.
Excluded - Review Article	PubMed	2024	38203817	Cytoskeleton Rearrangement in Podocytopathies: An Update	Ma S, Qiu Y, Zhang C.
Excluded - Review Article	Embase	2024		Treatment of MCD and FSGS	Osterholt T., Brinkkötter P.T.
Excluded - Conference Abstract	Embase	2024		Clinical and Genetic Assessment for the Mechanisms Underlying Phenotypic Diversity in Steroid-Resistant Nephrotic Syndrome Caused by TRPC6 Variants	Tsukaguchi H., Thuy H.Q.T., Hayashi M., Fukui K.
Excluded - Conference Abstract	Embase	2024		Population Frequency of Genetic Causes of Autosomal Dominant FSGS	Huang M., Savige J.A.
Excluded - Conference Abstract	Embase	2024		Genetic Landscape of Glomerular Diseases and FSGS among More than 50,000 People Genetically Tested for CKD	Bloom M., Clark D., Burns R.T., Garrity E., Punj S., Andrews S.
Excluded - Functional Studies	PubMed	2024	39566913	TRPC6 knockdown-mediated ERK1/2 inactivation alleviates podocyte injury in minimal change disease via upregulating Lon peptidase 1	Ma J, Ren L, Su Q, Lv X, Sun M, Wei Y, Dai L, Bian X.
Excluded - Experimental Study	PubMed	2024	39311772	Exploring the therapeutic mechanism of Yuebi decoction on nephrotic syndrome based on network pharmacology and experimental study	Yao T, Wang Q, Han S, Xu Y, Chen M, Wang Y.
Excluded - Functional Studies	PubMed	2024	38878518	Discovery of pyridazinone derivatives bearing tetrahydroimidazo[1,2-a]pyrazine scaffold as potent inhibitors of transient receptor potential canonical 5 to ameliorate hypertension-induced renal injury in rats	Xu Y, Ren Y, Zhang J, Niu B, Liu M, Xu T, Zhang X, Shen J, Wang K, Cao Z.
Excluded - Functional Studies	PubMed	2024	38330925	Klotho Stabilizes the Podocyte Actin Cytoskeleton in Idiopathic Membranous Nephropathy through Regulating the TRPC6/CatL Pathway	Wang H, Liu H, Cheng H, Xue X, Ge Y, Wang X, Yuan J.
Excluded - Different Phenotype	PubMed	2024	38814201	A novel gain-of-function mutation in transient receptor potential C6 that causes podocytes injury	Yu M, Hu J, Ju T, Wang R, Wang M, Gao C, Xia Z.
Excluded - Different Phenotype	PubMed	2024	38143038	Idiopathic collapsing glomerulopathy is associated with APOL1 high-risk genotypes or Mendelian variants in most affected individuals in a highly admixed population	Neves PD, Watanabe A, Watanabe EH, Narcizo AM, Nunes K, Lerario AM, Ferreira FM, Cavalcante LB, Wongboonsin J, Malheiros DM, Jorge LB, Sampson MG, Noronha IL, Onuchic LF.
Excluded - Different Phenotype	PubMed	2024	37578539	Ocular manifestations of the genetic causes of focal and segmental glomerulosclerosis	Zhu V, Huang T, Wang D, Colville D, Mack H, Savige J.
Excluded - Non-English Article	PubMed	2024	38565515	[Expansion of the genotypic and phenotypic spectrum and treatment of four children with Steroid-resistant nephrotic syndrome due to variants of TRPC6 gene]	Zhao G, Li J, Liu Y, Li G, Zhang Y, Zhang S, Liu C.
Excluded - Commentary Article	PubMed	2023	36948398	From bench to bedside: lessons learned from translational podocyte research	Lenoir O, Huber TB, Tharaux PL.
Excluded - Conference Abstract	Embase	2023		A STUDY ON THE FACTORS AFFECTING OUTCOMES OF FOCAL SEGMENTAL GLOMERULOSCLEROSIS AND THE IMPORTANCE OF GENETIC DIAGNOSTICS IN PREDICTING OUTCOMES	Giri K., Sahay M., Ismal K.
Excluded - Conference Abstract	Embase	2023		A case of new-onset nephrotic syndrome due to suspected transient receptor potential cation channel subfamily C member 6 mutation in a first pregnancy	Ezzat D., Sarrasin H., Kruse A., Eggemann C., Bartholdy D., Mani L.
Excluded - Conference Abstract	Embase	2023		Natural history of patients with familial focal segmental glomerulosclerosis associated with TRPC6 mutations	Sarrasin H., Sidler D., Bartholdi D., Zweier C., Vogt B., Bocchi F.
Excluded - Conference Abstract	Embase	2023		The genetic basis of nephrotic syndrome and asymptomatic proteinuria in Japanese population	Sakakibara N., Nagano C., Rossanti R., Masuda C., Kitakado H., Kondo A., Aoto Y., Horinouchi T., Iijima K., Nozu K.
Excluded - Conference Abstract	Embase	2023		CLINICAL DIVERSITY OF STEROID-RESISTANT NEPHROTIC SYNDROME CAUSED BY TRPC6 MUTATIONS	Tran Q., Tran L., Ueda H., Nakazato H., Sugimoto K., Kagami S., Hattori M., Nozu K., Tsukaguchi H.
Excluded - Conference Abstract	Embase	2023		Podocyte-specific TRAP uncovers distinct Translational Signature in Trpc6-deficient Renal Podocytes	Einloft J., Hofmeister A., Bedenbender S., Weber S., Weissmann N., Gudermann T., Hoyer J., Dietrich A., Grgic I.
Excluded - Conference Abstract	Embase	2023		WCN23-0155 Genetic Screening of the Childhood and Adolescence-onset of Steroid Resistant Nephrotic Syndrome	Tran Nguyen Truc L., Ueda H., Tran Thuy Huong Q., Kimata T., Sato C., Hashiyada M., Sugimito K., Hattori M., Nozu K., Tsukaguchi H.
Excluded - Conference Abstract	Embase	2023		WCN23-0065 CAUSAL AND PUTATIVE PATHOGENIC MUTATIONS WERE IDENTIFIED IN 38.6% OF CHILDREN WITH PRIMARY STEROID-RESISTANT NEPHROTIC SYNDROME IN SOUTH AFRICA	Bhimma R.
Excluded - Conference Abstract	Embase	2023		WCN23-0528 RENO-PROTECTIVE EFFECT OF LIRAGLUTIDE IN T1DM: A NOVEL ANTI-INFLAMMATORY THEORY	Youssef N., Noureldein M., Sfeir G., Eid A.
Excluded - Conference Abstract	Embase	2023		Expression Evaluation of TRPC6 and PODXL Genes in Podocyte Cell Culture After Albumin Overload with and Without Puromycin-Aminoglycoside Damage	Guaragna M.S., Souza M.L., Torsoni A.S., Belangero V.M.S., De Mello M.P.
Excluded - Conference Abstract	Embase	2023		Downregulation of TRPM4 and Consequent Increase in TRPC6 Activity Are Critical Initiation Events Leading to Podocyte Injury	Zhang Y., Fukusumi Y., Yasuda H., Kayaba M., Kawachi H.
Excluded - Conference Abstract	Embase	2023		Monogenic Causes Identified in 30.70% of Children with Steroid-Resistant Nephrotic Syndrome: A Single-Centre Study	Zhang L., Zheng B., Zhang A.
Excluded - Conference Abstract	Embase	2023		Genetic Causes of Focal Segmental Glomerulosclerosis in Koreans	Shin H., Choi N., Lee H., Kim J.H., Lee H., Ahn Y.H., Suh J.-S., Kang H.G.
Excluded - Conference Abstract	Embase	2023		TRPC6 Nephropathy: An International Registry of Prevalence and Outcome	McAnallen S.M., Elhassan E.A., White E., Kidd K.O., Gbadegesin R.A., Bleyer A.J., Conlon P.J.
Excluded - Conference Abstract	Embase	2023		The Natural History and Genetics of TRPC6-Associated Podocytopathy	Wooden B., Jin G., Gupta Y., Saida K., Mitrotti A., Kiryluk K., Santoriello D., D'Agati V.D., Gharavi A.G., Saleem M., Gbadegesin R.A., Hildebrandt F., Pollak M., Sanna-Cherchi S.
Excluded - Conference Abstract	Embase	2023		RAAS Inhibition Delays Onset of Nephrotic Syndrome due to TRPC6-Mediated FSGS: A Case Report of a Sibling Pair	Carver A.W., Glenn D.A., Westreich K.D.
Excluded - Experimental Study	PubMed	2023	38106603	TRPC6 Inhibitor BI 764198 in Focal Segmental Glomerulosclerosis: Phase 2 Study Design	Trachtman H, Kretzler M, Desmond HE, Choi W, Manuel RC, Soleymanlou N.
Excluded - Functional Studies	PubMed	2023	37678257	Podocyte Injury in Diabetic Kidney Disease in Mouse Models Involves TRPC6-mediated Calpain Activation Impairing Autophagy	Salemkour Y, Yildiz D, Dionet L, 't Hart DC, Verheijden KAT, Saito R, Mahtal N, Delbet JD, Letavernier E, Rabant M, Karras A, van der Vlag J, Nijenhuis T, Tharaux PL, Lenoir O.
Excluded - Functional Studies	PubMed	2023	36958215	Generation of human induced pluripotent stem cell line (BCRTi006-A) from a patient with focal segmental glomerulosclerosis disease	Batool L, Raab C, Beez CM, Hariharan K, Kurtz A, Gollasch M, Rossbach B.
Excluded - Functional Studies	PubMed	2023	36940798	Podocyte protease activated receptor 1 stimulation in mice produces focal segmental glomerulosclerosis mirroring human disease signaling events	May CJ, Chesor M, Hunter SE, Hayes B, Barr R, Roberts T, Barrington FA, Farmer L, Ni L, Jackson M, Snethen H, Tavakolidakhrabadi N, Goldstone M, Gilbert R, Beesley M, Lennon R, Foster R, Coward R, Welsh GI, Saleem MA.
Excluded - Functional Studies	PubMed	2023	36936781	Transient receptor potential canonical type 6 (TRPC6) O-GlcNAcylation at Threonine-221 plays potent role in channel regulation	Mishra S, Ma J, McKoy D, Sasaki M, Farinelli F, Page RC, Ranek MJ, Zachara N, Kass DA.
Excluded - Functional Studies	PubMed	2023	36750145	The small GTPase regulatory protein Rac1 drives podocyte injury independent of cationic channel protein TRPC5	Polat OK, Isaeva E, Sudhini YR, Knott B, Zhu K, Noben M, Suresh Kumar V, Endlich N, Mangos S, Reddy TV, Samelko B, Wei C, Altintas MM, Dryer SE, Sever S, Staruschenko A, Reiser J.
Excluded - Functional Studies	PubMed	2023	36672207	Capsazepine (CPZ) Inhibits TRPC6 Conductance and Is Protective in Adriamycin-Induced Nephropathy and Diabetic Glomerulopathy	Hagmann H, Khayyat NH, Matin M, Oezel C, Chen H, Schauss A, Schell C, Benzing T, Dryer S, Brinkkoetter PT.
Excluded - Functional Studies	PubMed	2023	36495766	ANGPTL4 promotes nephrotic syndrome by downregulating podocyte expression of ACTN4 and podocin	Li Y, Xu Z, Deng H, Liu M, Lin X, Zhang M, Li G, Yue S, Gao X.
Excluded - Functional Studies	PubMed	2023	36007181	Ion channels and channelopathies in glomeruli	Staruschenko A, Ma R, Palygin O, Dryer SE.
Excluded - Different Phenotype	PubMed	2023	37900929	Novel LAGE3 Pathogenic Variants Combined with TRPC6 and NUP160 Variants in Galloway-Mowat Syndrome: A Case Report	Huang L, Zhang X, Zhang Y, Wang Y, Mao J.
Excluded - Different Phenotype	PubMed	2023	36521865	Tacrolimus in the treatment of childhood nephrotic syndrome: Machine learning detects novel biomarkers and predicts efficacy	Mo X, Chen X, Zeng H, Zheng W, Ieong C, Li H, Huang Q, Xu Z, Yang J, Liang Q, Liang H, Gao X, Huang M, Li J.
Excluded - Different Phenotype	PubMed	2023	36217796	Metformin prevents hypoxia-induced podocyte injury by regulating the ZEB2/TG2 axis	Kolligundla LP, Kavvuri R, Singh AK, Mukhi D, Pasupulati AK.
Excluded - Conference Abstract	Embase	2022		FSGS RECURRENCE TO THE GRAFT IN HEREDITARY STEROID-RESISTANT NEPHROTIC SYNDROME: A RUSSIAN EXPERIENCE	Milovanova A., Ananin P., Pushkov A., Savostyanov K., Vashurina T., Zrobok O., Komarova O., Tsygin A.
Excluded - Conference Abstract	Embase	2022		Reno-Protective Effect of Liraglutide in Type 1 Diabetes Mellitus (T1DM): Shifting Macrophage Polarization Towards the M2 Anti-Inflammatory Phenotype Through NADPH/TRP Dual Inhibition	Youssef N., Noureldein M., Ziyadeh F.N., Eid A.A.
Excluded - Conference Abstract	Embase	2022		Sparsentan Improves Glomerular Endothelial and Podocyte Functions and Augments Protective Tissue Repair in a Mouse Model of Focal Segmental Glomerulosclerosis (FSGS)	Gyarmati G., Deepak S.K., Shroff U.N., Izuhara A., Komers R., Bedard P.W., Peti-Peterdi J.
Excluded - Conference Abstract	Embase	2022		Klotho Protects Diabetic Nephropathy via Inhibiting Orai1 and TRPC5/6 Channels in Podocytes	Kim J.-H., Dang B.T., Hwang K.-H., Pham N.T., Eom M., Cha S.-K.
Excluded - Functional Studies	PubMed	2022	36247873	Tetrandrine Attenuates Podocyte Injury by Inhibiting TRPC6-Mediated RhoA/ROCK1 Pathway	Mao L, Ding Y, Yu D, Yin J, Yu J.
Excluded - Functional Studies	PubMed	2022	35991898	Activation of TRPC6 by AngⅡ Induces Podocyte Injury and Participates in Proteinuria of Nephrotic Syndrome	Feng Y, Li M, Wang Y, Yang M, Shi G, Yin D, Xuan Z, Xu F.
Excluded - Functional Studies	PubMed	2022	35913909	Gain-of-function, focal segmental glomerulosclerosis Trpc6 mutation minimally affects susceptibility to renal injury in several mouse models	Brown BJ, Boekell KL, Stotter BR, Talbot BE, Schlondorff JS.
Excluded - Functional Studies	PubMed	2022	35805070	TRPC6 Inactivation Reduces Albuminuria Induced by Protein Overload in Sprague Dawley Rats	Kim EY, Dryer SE.
Excluded - Functional Studies	PubMed	2022	35051376	Structural mechanism of human TRPC3 and TRPC6 channel regulation by their intracellular calcium-binding sites	Guo W, Tang Q, Wei M, Kang Y, Wu JX, Chen L.
Excluded - Functional Studies	PubMed	2022	34866402	Transient receptor potential cation channel 6 contributes to kidney injury induced by diabetes and hypertension	Wang Z, Fu Y, do Carmo JM, da Silva AA, Li X, Mouton A, Omoto ACM, Sears J, Hall JE.
Excluded - Functional Studies	Embase	2022		Constitutive Inhibition of Transient Receptor Potential Canonical Type 6 (TRPC6) by O-GlcNAcylation at Threonine-221	Mishra S., Ma J., Sasaki M., Farinelli F., Page R.C., Ranek M.J., Zachara N., Kass D.A.
Excluded - Non-English Article	PubMed	2022	35315046	[A child with diffuse mesangial sclerosis caused by a missense mutation of TRPC6 gene]	Xu K, Yin M, Xiao H, Wang S, Liu L, Wang F.
Excluded - Non-English Article	Embase	2022		Research and progression of TRPC6 and proteinuria induced by obesity	Du J., Mi X., Qi B.
Excluded - Conference Abstract	Embase	2021		Sparsentan improves glomerular blood flow and augments protective tissue remodeling in mouse models of focal segmental glomerulosclerosis (FSGS)	Gyarmati G., Shroff U., Izuhara A., Komers R., Bedard P., Peti-Peterdi J.
Excluded - Conference Abstract	Embase	2021		301 KIDNEYCODE: A GENETIC TESTING PROGRAM FOR PATIENTS WITH CHRONIC KIDNEY DISEASE:	Warady B.A., Devarajan P., Gibson K., Meyer C.J., Robinson K., Chang A.R.
Excluded - Conference Abstract	Embase	2021		Importance of Endothelin-1 (ET) vs. Angiotensin II (angii) in Renal Hemodynamics and Tissue Remodeling Demonstrated by Sparsentan in Normal and TRPC6 Mice	Gyarmati G., Shroff U.N., Izuhara A., Komers R., Bedard P.W., Peti-Peterdi J.
Excluded - Conference Abstract	Embase	2021		Kidneycode: A genetic testing program for patients with CKD	Devarajan P., Lieberman K.V., Wang X., Warady B.A., Chang A.R.
Excluded - Functional Studies	PubMed	2021	34978536	The role of TRPC6 calcium channels and P2 purinergic receptors in podocyte mechanical and metabolic sensing	Gyarmati G, Toma I, Izuhara A, Burford JL, Shroff UN, Papadouri S, Deepak S, Peti-Peterdi J.
Excluded - Functional Studies	PubMed	2021	34906112	Tetrandrine alleviates podocyte injury via calcium-dependent calpain-1 signaling blockade	Ding Y, Tang X, Wang Y, Yu D, Zhu C, Yu J.
Excluded - Functional Studies	PubMed	2021	34680477	Reno-Protective Effect of GLP-1 Receptor Agonists in Type1 Diabetes: Dual Action on TRPC6 and NADPH Oxidases	Youssef N, Noureldein M, Njeim R, Ghadieh HE, Harb F, Azar ST, Fares N, Eid AA.
Excluded - Functional Studies	PubMed	2021	34622097	Safety and Efficacy of GFB-887, a TRPC5 Channel Inhibitor, in Patients With Focal Segmental Glomerulosclerosis, Treatment-Resistant Minimal Change Disease, or Diabetic Nephropathy: TRACTION-2 Trial Design	Walsh L, Reilly JF, Cornwall C, Gaich GA, Gipson DS, Heerspink HJL, Johnson L, Trachtman H, Tuttle KR, Farag YMK, Padmanabhan K, Pan-Zhou XR, Woodworth JR, Czerwiec FS.
Excluded - Functional Studies	PubMed	2021	34326888	Ethanolic Extract of Centella asiatica Treatment in the Early Stage of Hyperglycemia Condition Inhibits Glomerular Injury and Vascular Remodeling in Diabetic Rat Model	Setyaningsih WAW, Arfian N, Fitriawan AS, Yuniartha R, Sari DCR.
Excluded - Functional Studies	PubMed	2021	34166766	RAGE and αVβ3-integrin are essential for suPAR signaling in podocytes	Kim EY, Dryer SE.
Excluded - Functional Studies	PubMed	2021	33922367	Cytoskeleton Rearrangements Modulate TRPC6 Channel Activity in Podocytes	Shalygin A, Shuyskiy LS, Bohovyk R, Palygin O, Staruschenko A, Kaznacheyeva E.
Excluded - Functional Studies	PubMed	2021	33918778	Effects of TRPC6 Inactivation on Glomerulosclerosis and Renal Fibrosis in Aging Rats	Kim EY, Dryer SE.
Excluded - Functional Studies	PubMed	2021	33862465	Dysfunction of the Klotho-miR-30s/TRPC6 axis confers podocyte injury	Qiu X, Huo J, Xia S, Zhao W, Luo Y, Xia Y.
Excluded - Functional Studies	PubMed	2021	33835424	Detrimental effects of hypoxia on glomerular podocytes	Singh AK, Kolligundla LP, Francis J, Pasupulati AK.
Excluded - Functional Studies	PubMed	2021	33805686	Validation of an LC-MS/MS Method to Quantify the New TRPC6 Inhibitor SH045 (Larixyl N-methylcarbamate) and Its Application in an Exploratory Pharmacokinetic Study in Mice	Chai XN, Ludwig FA, Müglitz A, Schaefer M, Yin HY, Brust P, Regenthal R, Krügel U.
Excluded - Functional Studies	Embase	2021		Protective Mechanism of Danggui Shaoyaosan on Podocytes of Nephrotic Syndrome Rats Based on AngⅡ-TRPC6 Pathway	Li M.-M., Xu F., Fu S.-P., Hou J., Feng Y., Xu Z.-P., Ni L.-H., Wang Y.-L., Xuan Z.-H.
Excluded - Different Phenotype	PubMed	2021	34512318	Early Prediction of Tacrolimus-Induced Tubular Toxicity in Pediatric Refractory Nephrotic Syndrome Using Machine Learning	Mo X, Chen X, Ieong C, Gao X, Li Y, Liao X, Yang H, Li H, He F, He Y, Chen Y, Liang H, Huang M, Li J.
Excluded - Different Phenotype	PubMed	2021	33346797	Upregulated LRRC55 promotes BK channel activation and aggravates cell injury in podocytes	Hu S, Han R, Chen L, Qin W, Xu X, Shi J, Zhu X, Zhang M, Zeng C, Tang Z, Bao H, Liu Z.
Excluded - Different Phenotype	Embase	2021		ZEB2 transduces HIF1α dependent regulation of Transglutaminase 2 in glomerular podocytes	Kolligundla L.P., Singh A.K., Kavvuri R., Pasupulati A.K.
Excluded - Non-English Article	PubMed	2021	33657698	[Four cases of nephrotic syndrome with TRPC6 gene variations and literature review]	Sun LW, Sun L, Wang P, Kang YL, Wu Y, Zhu GH, Huang WY.
Excluded - Non-English Article	Embase	2021		The role of cationic channels of the potential TRPC receptor in the pathogenesis of idiopathic nephrotic syndrome in children	Morozov S.L., Dlin V.V.
Excluded - Review Article	PubMed	2020	32020343	New insight into podocyte slit diaphragm, a therapeutic target of proteinuria	Kawachi H, Fukusumi Y.
Excluded - Conference Abstract	Embase	2020		Identification of disease-causing variants in children and adolescents with focal segmental glomerulosclerosis	Draut S., Braunisch M.C., Riedhammer K.M., Herr P.M., Günthner R., Wagner M., Alhaddad B., Renders L., Heemann U., Schmaderer C., Hoefele J.
Excluded - Conference Abstract	Embase	2020		Study of different expression profiles of “transient receptor potential ion channel (TRPC) gene family” in patients undergoing renal biopsy with clinical suspected glomerulonephritis	Sezis M., Erac Y., Güler H., Atay G., Cenk D., Özkahya M., Ok E., Şen S., Kumbaraci B.S., Kosova B.
Excluded - Conference Abstract	Embase	2020		Kidneycode: A genetic testing program for patients with chronic kidney disease	Devarajan P., Block G., Gibson K., McKay J., Meyer C., Robinson K., Warady B., Chang A.
Excluded - Conference Abstract	Embase	2020		The Role of Opioid Receptors in Podocyte Injury and Kidney Damage During the Development of Salt-Induced Hypertension	Golosova D., Levchenko V., Klemens C., El-Meanawy A., Palygin O., Staruschenko A.
Excluded - Conference Abstract	Embase	2020		SAT-165 INTRACELLULAR CALCIUM SIGNALING IN PODOCYTES IN DIABETIC KIDNEY DISEASE	Palygin O., Spires D., Ilatovskaya D., Khedr S., Shalygin A., Kaznacheyeva E., Staruschenko A.
Excluded - Conference Abstract	Embase	2020		Mutations in genes for FSGS and Alport syndrome may cause aHUS-like clinical phenotypes - Experience of > 1000 aHUS/TMA patients with clinical and therapeutic implications	Grohmann M., Bachmann N., Decker E., Wagner T., Eisenberger T., Frank V., Bergmann C.
Excluded - Conference Abstract	Embase	2020		Next generation sequencing of focal segmental glomerulosclerosis patients	Mattis A., Love-Gregory L., Heusel J., Gaut J.
Excluded - Conference Abstract	Embase	2020		The role of opioid receptor signaling in podocytes and renal damage in dahl salt-sensitive rats	Golosova D., Palygin O., Levchenko V., Klemens C.A., El-Meanawy A., Staruschenko A.
Excluded - Conference Abstract	Embase	2020		TRPC6 is a key mediator of a PAR-1 activation pathway in podocytes that is responsible for FSGS	May C.J., Chesor M., Welsh G.I., Saleem M.
Excluded - Conference Abstract	Embase	2020		Positive identification of genetic causes of FSGS increases with proper patient selection	Miao J., Zand L., Vairo F., Hogan M.C., Erickson S.B., Prochnow C., El Ters M., Bentall A.J., Kukla A., Greene E.L., Herrera hernandez L.P., Sethi S., Fervenza F.C.
Excluded - Functional Studies	PubMed	2020	32975098	Nephrotoxicity and genotoxicity of silver nanoparticles in juvenile rats and possible mechanisms of action	Liu Y, Sun L, Yang G, Yang Z.
Excluded - Functional Studies	PubMed	2020	32095070	Tetrandrine Suppresses Transient Receptor Potential Cation Channel Protein 6 Overexpression- Induced Podocyte Damage via Blockage of RhoA/ROCK1 Signaling	Yu J, Zhu C, Yin J, Yu D, Wan F, Tang X, Jiang X.
Excluded - Functional Studies	Embase	2020		Tetrandrine suppresses transient receptor potential cation channel protein 6 overexpression-induced podocyte damage via blockage of RhoA/ROCK1 signaling	Yu J., Zhu C., Yin J., Yu D., Wan F., Tang X., Jiang X.
Excluded - Different Phenotype	PubMed	2020	33015191	Protective Role of Tangshen Formula on the Progression of Renal Damage in db/db Mice by TRPC6/Talin1 Pathway in Podocytes	Wang Q, Tian X, Zhou W, Wang Y, Zhao H, Li J, Zhou X, Zhang H, Zhao T, Li P.
Excluded - Different Phenotype	PubMed	2020	32865014	(Pro)renin receptor decoy peptide PRO20 protects against adriamycin-induced nephropathy by targeting the intrarenal renin-angiotensin system	Luo R, Yang K, Wang F, Xu C, Yang T.
Excluded - Different Phenotype	PubMed	2020	32744028	Wenyang Huazhuo Fang exerts transient receptor potential cation channel subfamily C member-dependent nephroprotection in a rat model of doxorubicin-induced nephropathy	An P, Dong S, Li X, Cai Z, Ye B, Zhang A, Shi X, Wu X.
Excluded - Different Phenotype	PubMed	2020	32617419	Structural features and oligomeric nature of human podocin domain	Mulukala SKN, Irukuvajjula SS, Kumar K, Garai K, Venkatesu P, Vadrevu R, Pasupulati AK.
Excluded - Different Phenotype	PubMed	2020	31778750	Metformin reduces TRPC6 expression through AMPK activation and modulates cytoskeleton dynamics in podocytes under diabetic conditions	Szrejder M, Rachubik P, Rogacka D, Audzeyenka I, Rychłowski M, Kreft E, Angielski S, Piwkowska A.
Excluded - Review Article	PubMed	2019	31877991	TRPC Channels in Proteinuric Kidney Diseases	Hall G, Wang L, Spurney RF.
Excluded - Review Article	PubMed	2019	30953689	TRPC channels: Regulation, dysregulation and contributions to chronic kidney disease	Dryer SE, Roshanravan H, Kim EY.
Excluded - Conference Abstract	Embase	2019		Intracellular Calcium Signaling in Podocytes in Diabetic Nephropathy	Palygin O., Ilatovskaya D., Spires D., Khedr S., Shalygin A., Kaznacheyeva E., Staruschenko A.
Excluded - Conference Abstract	Embase	2019		Actin cytoskeleton disruption leads to enhanced activity of TRPC6 channels in podocytes	Shalygin A., Staruschenko A., Kaznacheyeva E.
Excluded - Conference Abstract	Embase	2019		Correction to: Pharmacological inhibition of focal segmental glomerulosclerosis-related, gain of function mutants of TRPC6 channels by semi-synthetic derivatives of larixol: Inhibitors of FSGS-related TRPC6 channel mutants (British Journal of Pharmacology, (2017), 174, 22, (4099-4122), 10.1111/bph.13977)
Excluded - Conference Abstract	Embase	2019		TRPC6 Inactivation Does Not Protect Against Diabetic Kidney Disease in Streptozotocin (STZ)-treated Sprague-Dawley Rats	Khayyat N.H., Kim E.Y., Dryer S.E.
Excluded - Conference Abstract	Embase	2019		The role of NGS in molecular classification of steroid resistant nephrotic syndrome	Berdeli A., Özkan D.T., Mahboub M.A., Atalay N.
Excluded - Conference Abstract	Embase	2019		Reno-protective effect of GLP-1 receptor agonists: Silencing the cross-talk between TRPC6 and NADPH oxidases	Youssef N., Fares N., Eid A.A.
Excluded - Conference Abstract	Embase	2019		Spontaneous remission of genetic, apparently primary fsgs presenting with nephrotic syndrome challenges traditional notions of primary and genetic fsgs	Oo S.Z.M.W.H., Patel J.B., Freese M.E., Thomas C.P.
Excluded - Functional Studies	PubMed	2019	31784544	Cerebral ischemia induces TRPC6 via HIF1α/ZEB2 axis in the glomerular podocytes and contributes to proteinuria	Nakuluri K, Nishad R, Mukhi D, Kumar S, Nakka VP, Kolligundla LP, Narne P, Natuva SSK, Phanithi PB, Pasupulati AK.
Excluded - Functional Studies	PubMed	2019	31552773	Combination of leflunomide and benazepril reduces renal injury of diabetic nephropathy rats and inhibits high-glucose induced cell apoptosis through regulation of NF-κB, TGF-β and TRPC6	Li H, Wang Y, Zhou Z, Tian F, Yang H, Yan J.
Excluded - Functional Studies	PubMed	2019	31416818	TRPC6 Binds to and Activates Calpain, Independent of Its Channel Activity, and Regulates Podocyte Cytoskeleton, Cell Adhesion, and Motility	Farmer LK, Rollason R, Whitcomb DJ, Ni L, Goodliff A, Lay AC, Birnbaumer L, Heesom KJ, Xu SZ, Saleem MA, Welsh GI.
Excluded - Functional Studies	PubMed	2019	31266820	Contribution of Coiled-Coil Assembly to Ca(2+)/Calmodulin-Dependent Inactivation of TRPC6 Channel and its Impacts on FSGS-Associated Phenotypes	Polat OK, Uno M, Maruyama T, Tran HN, Imamura K, Wong CF, Sakaguchi R, Ariyoshi M, Itsuki K, Ichikawa J, Morii T, Shirakawa M, Inoue R, Asanuma K, Reiser J, Tochio H, Mori Y, Mori MX.
Excluded - Functional Studies	PubMed	2019	30782481	Group I metabotropic glutamate receptor activation induces TRPC6-dependent calcium influx and RhoA activation in cultured human kidney podocytes	Wang Q, Wang D, Shibata S, Ji T, Zhang L, Zhang R, Yang H, Ma L, Jiao J.
Excluded - Functional Studies	Embase	2019		Contribution of coiled-coil assembly to ca(2+)/ calmodulin-dependent inactivation of TRPC6 channel and its impacts on FSGS-associated phenotypes	Polat O.K., Uno M., Maruyama T., Tran H.N., Imamura K., Wong C.F., Sakaguchi R., Ariyoshi M., Itsuki K., Ichikawa J., Morii T., Shirakawa M., Inoue R., Asanuma K., Reiser J., Tochio H., Mori Y., Mori M.X.
Excluded - Different Phenotype	PubMed	2019	31704171	Charting a TRP to Novel Therapeutic Destinations for Kidney Diseases	Pablo JL, Greka A.
Excluded - Different Phenotype	PubMed	2019	31118506	Angiotensin II-mediated MYH9 downregulation causes structural and functional podocyte injury in diabetic kidney disease	Kang JS, Lee SJ, Lee JH, Kim JH, Son SS, Cha SK, Lee ES, Chung CH, Lee EY.
Excluded - Different Phenotype	PubMed	2019	30922260	The role of podocyte damage in the etiology of ischemia-reperfusion acute kidney injury and post-injury fibrosis	Chen Y, Lin L, Tao X, Song Y, Cui J, Wan J.
Excluded - Different Phenotype	PubMed	2019	30665563	TRPC6 in diabetic kidney disease: good guy or bad guy?	Staruschenko A.
Excluded - Different Phenotype	PubMed	2019	30664212	Participation of the AngII/TRPC6/NFAT axis in the pathogenesis of podocyte injury in rats with type 2 diabetes	Ma R, Xu Y, Zhou H, Zhang D, Yao D, Song L, Liu Y.
Excluded - Different Phenotype	PubMed	2019	30662960	TRPC6 inactivation does not affect loss of renal function in nephrotoxic serum glomerulonephritis in rats, but reduces severity of glomerular lesions	Kim EY, Shotorbani PY, Dryer SE.
Excluded - Conference Abstract	Embase	2018		CRISPR/Cas9 deletion of a portion of exon 2 in the Trpc6 gene produces a hypomorphic variant that confers protection in the chronic puromycin aminonucleoside nephrosis model in sprague-dawley rats	Dryer S., Shotorbani P.Y., Kim E.Y.
Excluded - Conference Abstract	Embase	2018		Silencing TRPC6 gene attenuates hypertension-induced renal injury in 5/6 ablation/infarction model	Wang W., Lyu B., Li P.-L., Li N.
Excluded - Conference Abstract	Embase	2018		Temporal histopathology of INF2-associated steroid resistant nephrotic syndrome	Mattis A.J., Love-Gregory L., Heusel J.W., Gaut J.
Excluded - Conference Abstract	Embase	2018		Novel truncating mutations in autosomal dominant FSGS genes cause childhood onset steroid-resistant nephrotic syndrome	Varner J.D., Chryst-Stangl M., Hunley T.E., Lane B.M., Wu G., Hall G., Gbadegesin R.A.
Excluded - Conference Abstract	Embase	2018		Genetic studies of nephropathies with a public grant funding in a developing country: A 3-year experience in an academic unit	Krall P., Flores C.A., Ardiles L.G., Mezzano S.A.
Excluded - Conference Abstract	Embase	2018		Genetic alterations in familial focal segmental glomerulosclerosis	Caliskan Y., Besse W.E., Gulati A., Demir E., Sever M.S., Ishibe S., Somlo S.
Excluded - Conference Abstract	Embase	2018		Altered function of TRPC6 may contribute to pregnancy-associated aHUS	Muench J., Häfner S., Weber M.L., Schönauer R., Lindner T.H., Bergmann C., Stepan H., Halbritter J.
Excluded - Conference Abstract	Embase	2018		Trpc6 overexpression mice produced proteinuria with downregulated podocyte genes	Sun Z.J., Zhang Y., Ng J.L., Liao P., Soong T.W., Chong S.-C., Chan Y.H., Yap H.K., Ng K.H.
Excluded - Conference Abstract	Embase	2018		Characterization of GFB-8438, a potent and selective TRPC5 inhibitor under evaluation for the treatment of FSGS	Beconi M., Ledeboer M., Yu M., Daniels M., Malojcic G., Coeffet-LeGal M.F., Pan-Zhou X.-R., Mundel P.H., Harmange J.-C.P.
Excluded - Conference Abstract	Embase	2018		A novel, selective TRPC6 antagonist reduces renal interstitial fibrosis in the mouse unilateral ureteral obstruction model	Pullen S.S., Matera D.C., Del camino D., Zheng N., Doerner J., Bian H., Chen H., Blair N.T., Chong J.A., Hessler D.P., Netherton M.R., Wong D., Weldon S.M., Kuo J.J., Sauer A., Sarko C.R., Moran M.M.
Excluded - Functional Studies	PubMed	2018	30293571	Mechanisms underlying modulation of podocyte TRPC6 channels by suPAR: Role of NADPH oxidases and Src family tyrosine kinases	Kim EY, Hassanzadeh Khayyat N, Dryer SE.
Excluded - Functional Studies	PubMed	2018	29954830	The Calcium-Dependent Protease Calpain-1 Links TRPC6 Activity to Podocyte Injury	Verheijden KAT, Sonneveld R, Bakker-van Bebber M, Wetzels JFM, van der Vlag J, Nijenhuis T.
Excluded - Functional Studies	PubMed	2018	29923767	Protective role of Trpc6 knockout in the progression of diabetic kidney disease	Spires D, Ilatovskaya DV, Levchenko V, North PE, Geurts AM, Palygin O, Staruschenko A.
Excluded - Functional Studies	PubMed	2018	29785489	Trpc6 inactivation confers protection in a model of severe nephrosis in rats	Kim EY, Yazdizadeh Shotorbani P, Dryer SE.
Excluded - Functional Studies	PubMed	2018	29752403	Cryo-EM structure of the cytoplasmic domain of murine transient receptor potential cation channel subfamily C member 6 (TRPC6)	Azumaya CM, Sierra-Valdez F, Cordero-Morales JF, Nakagawa T.
Excluded - Functional Studies	Embase	2018		Angiotensin II Type i receptor agonistic autoantibody induces podocyte injury via activation of the TRPC6-Calcium/calcineurin pathway in pre-eclampsia	Yu Y., Zhang L., Xu G., Wu Z., Li Q., Gu Y., Niu J.
Excluded - Functional Studies	Embase	2018		RANK deficiency ameliorates podocyte injury by suppressing calcium/calcineurin/NFATc1 signaling	Liang S., Zhang H., Du Y., Dou C., Liu S., Zhang L., Chen Y., Li R., Ma J., Li Z., Lin T., Zhao X., Zhang Q., Wang W., Ye Z., Liang X., Shi W., Zhang B.
Excluded - Different Phenotype	PubMed	2018	30380548	Angiotensin II Type I Receptor Agonistic Autoantibody Induces Podocyte Injury via Activation of the TRPC6- Calcium/Calcineurin Pathway in Pre-Eclampsia	Yu Y, Zhang L, Xu G, Wu Z, Li Q, Gu Y, Niu J.
Excluded - Different Phenotype	PubMed	2018	30036881	RANK Deficiency Ameliorates Podocyte Injury by Suppressing Calcium/Calcineurin/ NFATc1 Signaling	Liang S, Zhang H, Du Y, Dou C, Liu S, Zhang L, Chen Y, Li R, Ma J, Li Z, Lin T, Zhao X, Zhang Q, Wang W, Ye Z, Liang X, Shi W, Zhang B.
Excluded - Different Phenotype	PubMed	2018	29619864	ATRA attenuate proteinuria via downregulation of TRPC6 in glomerulosclerosis rats induced by adriamycin	Zhang L, Chen XP, Qin H, Jiang L, Qin YH.
Excluded - Different Phenotype	PubMed	2018	29556761	Recent advances of animal model of focal segmental glomerulosclerosis	Yang JW, Dettmar AK, Kronbichler A, Gee HY, Saleem M, Kim SH, Shin JI.
Excluded - Different Phenotype	PubMed	2018	29038887	Mutations in INF2 may be associated with renal histology other than focal segmental glomerulosclerosis	Büscher AK, Celebi N, Hoyer PF, Klein HG, Weber S, Hoefele J.
Excluded - Different Phenotype	PubMed	2018	28877958	Proline-dependent and basophilic kinases phosphorylate human TRPC6 at serine 14 to control channel activity through increased membrane expression	Hagmann H, Mangold N, Rinschen MM, Koenig T, Kunzelmann K, Schermer B, Benzing T, Brinkkoetter PT.
Excluded - Conference Abstract	Embase	2017		Mutational burden in monogenic glomerular kidney disease genes in adult CKD patients	Wuttke M., Hoppmann A., Schultheiss U.T., Eckardt K.-U., Lipska-Zietkiewicz B.S., Schaefer F.S., Kottgen A.
Excluded - Conference Abstract	Embase	2017		Trpm4 is expressed at the apical surface of podocyte just above slit diaphragm, and its altered expression is involved in podocyte injury	Zhang Y., Fukusumi Y., Kawachi H.
Excluded - Conference Abstract	Embase	2017		Novel methods to analyze mechanisms of TRPC6 activation	Dey A.B., Li F., Atkinson S.J., Kowala M., Rekhter M.
Excluded - Conference Abstract	Embase	2017		Protective effect of TRPC6 knockout in chronic pan nephrosis in sprague-dawley rats	Dryer S.E., Kim E.
Excluded - Conference Abstract	Embase	2017		Calpain activation by TRPC6 in the podocyte	Farmer L.K., Welsh G.I., Saleem M.
Excluded - Conference Abstract	Embase	2017		Genetic factors predicting bp response to thiazides differ in hypertensive African Americans with and without APOL1 genotypes	Cunningham P., Wang Z., Cooper-DeHoff R.M., Chapman A.B.
Excluded - Conference Abstract	Embase	2017		Effects of global TRPC6 knockout on passive anti-GBM nephritis in Sprague-Dawley rats: No effects on renal fibrosis or overall renal function but reduced glomerulosclerosis	Dryer S.E., Kim E.
Excluded - Conference Abstract	Embase	2017		TRPC6 regulates the insulin effect on podocyte cytoskeleton dynamics	Rogacka D., Rachubik P., Szrejder M., Rychłowski M., Angielski S., Piwkowska A.
Excluded - Conference Abstract	Embase	2017		Novel mutations in children with steroidresistant nephrotic syndrome in Russian population	Kirill S., Dmitry S., Alexey T., Alexander P., Ilya Z., Leyla N.-B., Alexander B.
Excluded - Conference Abstract	Embase	2017		Genetic testing in adult nephrotic syndrome: A pertinent issue?	Gameiro J., Jorge S., Silveira C., Godinho I., Pereira M., Coutinho A., Tavares J., Nogueira E., Fortes M.A., Lopes J.A., Da Costa A.G.
Excluded - Conference Abstract	Embase	2017		Switching off TRPC6 signaling: A new anti-edemagenic strategy	Amin M.R., Piplani H., Sharma T., Mehta D.
Excluded - Conference Abstract	Embase	2017		A Monogenic Cause in Half Cases of Autosomal Dominant FSGS	Boyer O., Gribouval O., Tâte M.J., Servais A., Bole C., Nitschke P., Schaefer F., Antignac C.
Excluded - Functional Studies	PubMed	2017	28028935	Renoprotection: focus on TRPV1, TRPV4, TRPC6 and TRPM2	Markó L, Mannaa M, Haschler TN, Krämer S, Gollasch M.
Excluded - Functional Studies	PubMed	2017	27895156	Sildenafil Prevents Podocyte Injury via PPAR-γ-Mediated TRPC6 Inhibition	Sonneveld R, Hoenderop JG, Isidori AM, Henique C, Dijkman HB, Berden JH, Tharaux PL, van der Vlag J, Nijenhuis T.
Excluded - Functional Studies	PubMed	2017	27151926	Klotho May Ameliorate Proteinuria by Targeting TRPC6 Channels in Podocytes	Kim JH, Xie J, Hwang KH, Wu YL, Oliver N, Eom M, Park KS, Barrezueta N, Kong ID, Fracasso RP, Huang CL, Cha SK.
Excluded - Functional Studies	Embase	2017		Sildenafil prevents podocyte injury via PPAR-g-mediated TRPC6 inhibition	Sonneveld R., Hoenderop J.G., Isidori A.M., Henique C., Dijkman H.B., Berden J.H., Tharaux P.-L., Van Der Vlag J., Nijenhuis T.
Excluded - Different Phenotype	PubMed	2017	29021382	Sustained Activation of Guanylate Cyclase-A with TDT, a Natriuretic Peptide Derivative, Exhibits Cardiorenal Protection in Dahl Salt-Sensitive Hypertensive Rats	Oishi S, Suzuki N, Hasui Y, Homma T, Obana M, Nagayama T, Fujio Y.
Excluded - Different Phenotype	PubMed	2017	28800680	Pharmacological inhibition of focal segmental glomerulosclerosis-related, gain of function mutants of TRPC6 channels by semi-synthetic derivatives of larixol	Urban N, Neuser S, Hentschel A, Köhling S, Rademann J, Schaefer M.
Excluded - Different Phenotype	PubMed	2017	28646178	Increased glomerular filtration rate and impaired contractile function of mesangial cells in TRPC6 knockout mice	Li W, Ding Y, Smedley C, Wang Y, Chaudhari S, Birnbaumer L, Ma R.
Excluded - Different Phenotype	PubMed	2017	28629718	Changes in podocyte TRPC channels evoked by plasma and sera from patients with recurrent FSGS and by putative glomerular permeability factors	Kim EY, Roshanravan H, Dryer SE.
Excluded - Different Phenotype	PubMed	2017	27573339	Novel NPHS2 variant in patients with familial steroid-resistant nephrotic syndrome with early onset, slow progression and dominant inheritance pattern	Suvanto M, Patrakka J, Jahnukainen T, Sjöström PM, Nuutinen M, Arikoski P, Kataja J, Kestilä M, Jalanko H.
Excluded - Review Article	PubMed	2016	27987547	Genetics of Familial FSGS	Pollak M.
Excluded - Review Article	PubMed	2016	27987543	Personalized Comments on Challenges and Opportunities in Kidney Disease Therapeutics: The Glom-NExT Symposium	Greka A, Gibson D, Mundel P, Demetri G, Hildebrandt F, Pollak M, Florez J.
Excluded - Review Article	PubMed	2016	26490951	Calcium, TRPC channels, and regulation of the actin cytoskeleton in podocytes: towards a future of targeted therapies	Wieder N, Greka A.
Excluded - Conference Abstract	Embase	2016		The Calcium-Dependent Proteinase Calpain-1 Links TRPC6 Activity to Podocyte Injury	Sonneveld R., Wetzels J.F., Van Der Vlag J., Nijenhuis T.
Excluded - Conference Abstract	Embase	2016		The Contribution of Transient Receptor Potential Channel 6 to Motility and Adhesion in the Podocyte and Identification of Novel Binding Partners	Farmer L.K., Saleem M., Welsh G.I.
Excluded - Conference Abstract	Embase	2016		Influence of dexamethasone on the expression and distribution of transient receptor potential cation channel 6 in glomerular podocytes	Yu L., Yu S.
Excluded - Conference Abstract	Embase	2016		TRCP-6 mutation causing FSGS in childhood	Kaya Aksoy G., Koyun M., Çomak E., Berdeli A., Gemici A., Akkaya B., Akman S.
Excluded - Conference Abstract	Embase	2016		miR30s regulated calcium calcineurin signaling pathway were involved in angII induced podocyte injury	Zhao Y., Wu J., Wang X., Shi S., Liu Z.-H.
Excluded - Conference Abstract	Embase	2016		Marked dysfunction in gating properties and surface expression of podocyte TRPC6 channels in experimental models of primary and secondary focal and segmental glomerulosclerosis (FSGS) in vivo and in vitro	Dryer S.E., Kim E.Y., Roshanravan H.
Excluded - Conference Abstract	Embase	2016		Development of a novel technique to isolate and characterize mouse podocytes	Kung L.H., Wasti R., Tibolla A., Gibson G., Pullen S., MacDonnell S.
Excluded - Conference Abstract	Embase	2016		Structure activity relationship studies of newly synthesized larixol derivatives as potent TRPC6 inhibitors	Häfner S., Urban N., Broichhagen J., Burg F., Trauner D., Schaefer M.
Excluded - Functional Studies	PubMed	2016	26892346	TRPC6 G757D Loss-of-Function Mutation Associates with FSGS	Riehle M, Büscher AK, Gohlke BO, Kaßmann M, Kolatsi-Joannou M, Bräsen JH, Nagel M, Becker JU, Winyard P, Hoyer PF, Preissner R, Krautwurst D, Gollasch M, Weber S, Harteneck C.
Excluded - Functional Studies	Embase	2016		Novel TRPC6 Loss-of-Function Mutations Associated with FSGS	Kassmann M., Riehle M., Büscher A.K., Gohlke B.-O., Braesen J.H., Nagel M.P., Becker J.U., Hoyer P.F., Preissner R., Krautwurst D., Gollasch M., Harteneck C., Weber S.
Excluded - Different Phenotype	PubMed	2016	27020855	Synaptopodin Limits TRPC6 Podocyte Surface Expression and Attenuates Proteinuria	Yu H, Kistler A, Faridi MH, Meyer JO, Tryniszewska B, Mehta D, Yue L, Dryer S, Reiser J.
Excluded - Different Phenotype	PubMed	2016	27630573	20-Hydroxyeicosatetraenoic Acid (20-HETE) Modulates Canonical Transient Receptor Potential-6 (TRPC6) Channels in Podocytes	Roshanravan H, Kim EY, Dryer SE.
Excluded - Review Article	PubMed	2015	26551740	Regulation of TRPC6 ion channels in podocytes - Implications for focal segmental glomerulosclerosis and acquired forms of proteinuric diseases	Szabó T, Ambrus L, Zákány N, Balla G, Bíró T.
Excluded - Commentary Article	PubMed	2015	26195142	Glomerular disease: TRPC6 and NPHS1 mediate FSGS risk	Edwards JK.
Excluded - Review Article	PubMed	2015	26156092	Focal segmental glomerulosclerosis: molecular genetics and targeted therapies	Chen YM, Liapis H.
Excluded - Review Article	Embase	2015		Regulation of TRPC6 ion channels in podocytes - Implications for focal segmental glomerulosclerosis and acquired forms of proteinuric diseases (Review)	Szabó T., Ambrus L., Zákány N., Balla G., Bíró T.
Excluded - Review Article	Embase	2015		Focal segmental glomerulosclerosis: Molecular genetics and targeted therapies Immunology and Pathology	Chen Y.M., Liapis H.
Excluded - Conference Abstract	Embase	2015		ARHGAP32 as a Candidate Gene for Primary Focal Segmental Glomerulosclerosis	Li G., Wang L.
Excluded - Conference Abstract	Embase	2015		Targeted Sequencing in Adults with Focal Segmental Glomerulosclerosis	Koutroutsos K., Vandrovcova J., Connor T.M., Cook H.T., Loucaidou M., Aitman T.
Excluded - Conference Abstract	Embase	2015		Defining the Genetic Epidemiology of a Phenotypically Well-Characterized Adult-Onset Focal and Segmental Glomerulosclerosis Cohort	Barua M., Cattran D.C., Reich H.N., Hladunewich M.A., Leung M., Li W., Paterson A.D., Pei Y.P.
Excluded - Conference Abstract	Embase	2015		Exome Sequencing Suggests a Role for Nephron Number in FSGS	Mitrotti A., Fasel D., Li Y., Bodria M., Allegri L., Appel G.B., Radhakrishnan J., Gesualdo L., Ghiggeri G.M., Lifton R.P., Gharavi A.G., Sanna-Cherchi S.
Excluded - Conference Abstract	Embase	2015		Sildenafil-Dependent Reduction of TRPC6 Expression, Podocyte Injury and Proteinuria Is Mediated via PPAR7gamma	Sonneveld R., Hoenderop J., Hénique C., Berden J.H.M., Tharaux P.-L., Van Der Vlag J., Nijenhuis T.
Excluded - Conference Abstract	Embase	2015		Klotho Ameliorates Proteinuria by Targeting TRPC6 Channels in Podocytes	Xie J., Kim J.-H., Hwang K.-H., Wu Y.-L., Oliver N., Huang C.-L., Cha S.-K.
Excluded - Conference Abstract	Embase	2015		Cell Surface Expression of TRPC6 in Podocytes Depends on Synaptopodin Stability	Yu H., Kistler A.D., Meyer J.O., Reiser J.
Excluded - Conference Abstract	Embase	2015		Effect of FK506 on IgA nephropathy rats with mesangial cell proliferation	Wei L.T., Wang Z., Jia L.N., Han J., Ma X.T., Dong F.M., Fu R.G.
Excluded - Conference Abstract	Embase	2015		TRPC6 involved in glomerular diseases via up-regulating ilk	Zhang H., Guo X., Wang T., Yang J., Sun J.
Excluded - Conference Abstract	Embase	2015		Disease-causing INF2 mutation in autosomal-dominant familial proteinuria with progression to end-stage renal failure	Büscher A.K., Rath S., Hoyer P.F., Klein H.-G., Weber S., Höfele J.
Excluded - Conference Abstract	Embase	2015		Genetic mutational testing for a Chinese child with familial haematuria	Li Y., Yi Z., He Q.
Excluded - Conference Abstract	Embase	2015		Pathogenic activation of TRPC6 channel associated with familial focal segmental glomerulosclerosis (FSGS) mutations may be counteracted by the cGMP/PKG pathway through interaction with actin cytoskeleton	Ichikawa J., Inoue R.
Excluded - Conference Abstract	Embase	2015		Regulation of calcium-calcineurin signaling by miR-30s in podocytes	Wu J., Zheng C., Shi S., Liu Z.
Excluded - Conference Abstract	Embase	2015		Effects of vitamin d3 supplementation on the urinary expression of podocyte-associated mrna in patients with chronic kidney disease and hypovitaminosis d.	Veronese F.V., Timm J.T., Karohl C., Dos Santos M., Pereira S.V., Lucena M.B.
Excluded - Conference Abstract	Embase	2015		Exome sequencing reveals genetic heterogeneity of nephrotic syndrome	Bierzynska A., Soderquest K., McCarthy H.J., Sen E., Colby E., Simpson M., Welsh G.I., Koziell A.B., Saleem M.A.
Excluded - Conference Abstract	Embase	2015		The mutational analysis of the INF2 gene in Czech patients with FSGS and MCD	Safarikova M., Reiterová J., Štekrová J., Kohoutová M., Tesař V.
Excluded - Conference Abstract	Embase	2015		Angiotensin II dependent regulation of TRPC6 calcium channels in the podocytes of the STZ-induced type 1 diabetic Dahl SS rats	Ilatovskaya D., Palygin O., Lowing A., Levchenko V., Staruschenko A.
Excluded - Functional Studies	PubMed	2015	26404773	Inhibition of TRPC6 by protein kinase C isoforms in cultured human podocytes	Ambrus L, Oláh A, Oláh T, Balla G, Saleem MA, Orosz P, Zsuga J, Bíró K, Csernoch L, Bíró T, Szabó T.
Excluded - Functional Studies	PubMed	2015	26193076	Syndecan-4 ectodomain evokes mobilization of podocyte TRPC6 channels and their associated pathways: An essential role for integrin signaling	Kim EY, Roshanravan H, Dryer SE.
Excluded - Functional Studies	PubMed	2015	26127002	In silico analysis of functional nsSNPs in human TRPC6 gene associated with steroid resistant nephrotic syndrome	Joshi BB, Koringa PG, Mistry KN, Patel AK, Gang S, Joshi CG.
Excluded - Functional Studies	PubMed	2015	26084930	TRPC6 channel as an emerging determinant of the podocyte injury susceptibility in kidney diseases	Ilatovskaya DV, Staruschenko A.
Excluded - Functional Studies	PubMed	2015	26017971	Antialbuminuric actions of calcilytics in the remnant kidney	Takenaka T, Inoue T, Miyazaki T, Nishiyama A, Ishii N, Hayashi M, Suzuki H.
Excluded - Functional Studies	PubMed	2015	25844902	Gq signaling causes glomerular injury by activating TRPC6	Wang L, Jirka G, Rosenberg PB, Buckley AF, Gomez JA, Fields TA, Winn MP, Spurney RF.
Excluded - Functional Studies	PubMed	2015	25795457	Losartan treating podocyte injury induced by Ang II via downregulation of TRPC6 in podocytes	Chi-Xianggeng, Hu-Bo, Yu SY, Yin-Lianghong, Meng-Yu, Wang-Boxun, Yang-Jinsheng, Lin-Jiahui, Huang-Dexu, Chen-Lanlan.
Excluded - Functional Studies	PubMed	2015	28197477	TRPC6 gene promoter polymorphisms in steroid resistant nephrotic syndrome children	Mahesh Kumar KB, Prabha S, Ramprasad E, Bhaskar LV, Soundararajan P.
Excluded - Functional Studies	PubMed	2015	34012910	Characterization of a Trpc6 Transgenic Mouse Associated with Early Onset FSGS	Canales CP, Krall P, Kairath P, Perez IC, Fragoso MA, Carmona-Mora P, Ruiz P, Reiser J, Young JI, Walz K.
Excluded - Different Phenotype	PubMed	2015	26823720	FK506 ameliorates podocyte injury in type 2 diabetic nephropathy by down-regulating TRPC6 and NFAT expression	Ma R, Liu L, Jiang W, Yu Y, Song H.
Excluded - Different Phenotype	PubMed	2015	26656101	Podocyte injury in diabetic nephropathy: implications of angiotensin II-dependent activation of TRPC channels	Ilatovskaya DV, Levchenko V, Lowing A, Shuyskiy LS, Palygin O, Staruschenko A.
Excluded - Different Phenotype	PubMed	2015	26436650	MicroRNA-30 family members regulate calcium/calcineurin signaling in podocytes	Wu J, Zheng C, Wang X, Yun S, Zhao Y, Liu L, Lu Y, Ye Y, Zhu X, Zhang C, Shi S, Liu Z.
Excluded - Different Phenotype	PubMed	2015	29043128	Rapid progression to end-stage renal disease in a child with a sporadic ACTN4 mutation	Kakajiwala AK, Meyers KE, Bhatti T, Kaplan BS.
Excluded - Different Phenotype	PubMed	2015	25650384	Influence of tacrolimus on podocyte injury inducted by angiotensin II	Shengyou Y, Li Y, Zhihong H, Yuanyuan M.
Excluded - Different Phenotype	PubMed	2015	25521631	Phospholipase C epsilon (PLCε) induced TRPC6 activation: a common but redundant mechanism in primary podocytes	Kalwa H, Storch U, Demleitner J, Fiedler S, Mayer T, Kannler M, Fahlbusch M, Barth H, Smrcka A, Hildebrandt F, Gudermann T, Dietrich A.
Excluded - Different Phenotype	PubMed	2015	25292315	The novel role of TRPC6 in vitamin D ameliorating podocyte injury in STZ-induced diabetic rats	Zhang X, Song Z, Guo Y, Zhou M.
Excluded - Different Phenotype	PubMed	2015	25143325	The effects of siRNA-silenced TRPC6 on podocyte autophagy and apoptosis induced by AngII	Shengyou Y, Li Y.
Excluded - Review Article	PubMed	2014	24461191	[Recent advances in the research on mechanisms underlying podocyte-specific gene mutation-related steroid-resistant nephrotic syndrome]	Zhang LW, Wang LP.
Excluded - Conference Abstract	Embase	2014		Familial FSGS: A novel podocin mutation in a new syndrome	Aggarwal S., Sachdev R., Gayagay T., Brown M.
Excluded - Conference Abstract	Embase	2014		1,25-dihydroxyvitamin D3 deficiency induces reversible podocyte injury and proteinuria	Sonneveld R., Hoenderop J.G.J., Stavenuiter A.W., Ferrantelli E., Baltissen M.P.A., Dijkman H.B., Florquin S., Rops A.L., Wetzels J.F.M., Berden J.H.M., Bindels R.J.M., Van Der Vlag J., Nijenhuis T.
Excluded - Conference Abstract	Embase	2014		The paraoxonase PON2 regulates the channel activity of TRPC6 by affecting the lipid composition of the plasma membrane	Hagmann H., Kuczkowski A., Dryer S., Fels J., Thiele C., Brodesser S., Reiser J., Benzing T., Brinkkoetter P.
Excluded - Conference Abstract	Embase	2014		Insulin activation of orai1 channel contributes to podocyte dysfunction and proteinuria	Kim J.-H., Hwang K.-H., Park K.-S., Cha S.-K.
Excluded - Conference Abstract	Embase	2014		MicroRNA-30 family inhibits calcium-calcineurill signaling in podocytes	Wu J., Liu L., Zhang W., Shi S., Liu Z.-H.
Excluded - Conference Abstract	Embase	2014		Microrna-30 family inhibits calcium-calcineurin signaling in podocytes	Junnan W., Lin L., Wanfen Z., Shaolin S., Zhihong L.
Excluded - Conference Abstract	Embase	2014		Phospholipase C-ε (PLCε) induced TRPC6 activation: A common but redundant mechanism in podocytes	Demleitner J., Storch U., Kalwa H., Mayer T., Fiedler S., Kannler M., Barth H., Offermanns S., Smrcka A., Gudermann T., Dietrich A.
Excluded - Functional Studies	PubMed	2014	24731445	Glucose specifically regulates TRPC6 expression in the podocyte in an AngII-dependent manner	Sonneveld R, van der Vlag J, Baltissen MP, Verkaart SA, Wetzels JF, Berden JH, Hoenderop JG, Nijenhuis T.
Excluded - Functional Studies	PubMed	2014	24598806	A mutation in TRPC6 channels abolishes their activation by hypoosmotic stretch but does not affect activation by diacylglycerol or G protein signaling cascades	Wilson C, Dryer SE.
Excluded - Functional Studies	Embase	2014		Angiotensin II-transient receptor potential channel C6 signaling pathway mediates podocyte injury	Yao D.-D., Ma R.-X., Zhai L.-H., Li Z.-L., Li Z.
Excluded - Different Phenotype	PubMed	2014	25019165	TRPC6 single nucleotide polymorphisms and progression of idiopathic membranous nephropathy	Hofstra JM, Coenen MJ, Schijvenaars MM, Berden JH, van der Vlag J, Hoefsloot LH, Knoers NV, Wetzels JF, Nijenhuis T.
Excluded - Different Phenotype	PubMed	2014	24790760	The novel diagnostic biomarkers for focal segmental glomerulosclerosis	Nafar M, Kalantari S, Samavat S, Rezaei-Tavirani M, Rutishuser D, Zubarev RA.
Excluded - Different Phenotype	PubMed	2014	24596097	A disease-causing mutation illuminates the protein membrane topology of the kidney-expressed prohibitin homology (PHB) domain protein podocin	Schurek EM, Völker LA, Tax J, Lamkemeyer T, Rinschen MM, Ungrue D, Kratz JE 3rd, Sirianant L, Kunzelmann K, Chalfie M, Schermer B, Benzing T, Höhne M.
Excluded - Different Phenotype	PubMed	2014	24420134	[New therapeutic insights for chronic kidney disease provided by podocytology]	Inoue R, Asanuma K, Seki T, Nagase M, Osafune K.
Excluded - Different Phenotype	PubMed	2014	24196483	Subfractionation, characterization, and in-depth proteomic analysis of glomerular membrane vesicles in human urine	Hogan MC, Johnson KL, Zenka RM, Charlesworth MC, Madden BJ, Mahoney DW, Oberg AL, Huang BQ, Leontovich AA, Nesbitt LL, Bakeberg JL, McCormick DJ, Bergen HR, Ward CJ.
Excluded - Review Article	PubMed	2013	23432067	TRP channels as therapeutic targets in kidney disease and hypertension	Menè P, Punzo G, Pirozzi N.
Excluded - Review Article	PubMed	2013	22782578	New developments in steroid-resistant nephrotic syndrome	Saleem MA.
Excluded - Review Article	Embase	2013		Mechanisms of glucocorticoid resistance in idiopathic nephrotic syndrome	Che R., Zhang A.
Excluded - Conference Abstract	Embase	2013		Establishment of transient receptor potential cation channel 6 (TRPC6) knockout conditionally immortalised podocyte cell line	Zhang Y.C., Sun Z.J., Ng J.L., Soong T.W., Yap H.K., Ng K.H., Chan H.Y., Liao P.
Excluded - Conference Abstract	Embase	2013		NPHS2 gene mutation results in turkish SRNS children and genotype-phenotype correlations	Berdeli A., Mir S., Dincel N.
Excluded - Conference Abstract	Embase	2013		Association of TRPC6 gene polymorphisms with development of steroid-resistant nephrotic syndrome (SRNS) in children	Prikhodina L., Ryzhkova O., Polyakov V.
Excluded - Conference Abstract	Embase	2013		LMX1B mutations as an unexpected cause of hereditary focal segmental glomerulosclerosis without extra-renal involvement	Boyer O., Woerner S., Oakeley E.J., Gribouval O., Tete M.-J., Damask A.J., Szustakowski J.D., Gubler M.-C., Johnson K.J., Antignac C.
Excluded - Conference Abstract	Embase	2013		Successful renal transplant from donor with TRPC6 mutation explained by genetic epistasis between TRPC6 mutation and NPHS1 polymorphisms	Hui Ng K., Sun Z., Zhang Y., Liao P., Soong T.W., Yap H.K.
Excluded - Conference Abstract	Embase	2013		Deletion in INF2 causes autosomal dominant focal segmental glomerulosclerosis	Min L.G., Hong X., Hui Z.Y.
Excluded - Conference Abstract	Embase	2013		Time dependent podocyte specific NFAT activation mediates between mcd like and FSGS like phenotypes	Sloan A.J., Amaral A., Walter B., Singh S., Barisoni L., Fornoni A., Faul C.
Excluded - Conference Abstract	Embase	2013		The mutational analysis of the ACTN4 in patients with focal segmental glomerulosclerosis using HRM method	Safarikova M., Jana R., Jitka S., Obeidova L., Kohoutova M., Tesar V.
Excluded - Conference Abstract	Embase	2013		Analysis of TRPC6-function in mesangial cells and podocytes of kidney glomeruli	Demleitner J., Gudermann T., Dietrich A.
Excluded - Functional Studies	PubMed	2013	24194522	Transient receptor potential channel 6 (TRPC6) protects podocytes during complement-mediated glomerular disease	Kistler AD, Singh G, Altintas MM, Yu H, Fernandez IC, Gu C, Wilson C, Srivastava SK, Dietrich A, Walz K, Kerjaschki D, Ruiz P, Dryer S, Sever S, Dinda AK, Faul C, Reiser J.
Excluded - Functional Studies	PubMed	2013	23645677	Gain-of-function mutations in transient receptor potential C6 (TRPC6) activate extracellular signal-regulated kinases 1/2 (ERK1/2)	Chiluiza D, Krishna S, Schumacher VA, Schlöndorff J.
Excluded - Functional Studies	PubMed	2013	23535151	Recombinant human erythropoietin pretreatment alleviates renal glomerular injury induced by cardiopulmonary bypass by reducing transient receptor potential channel 6-nuclear factor of activated T-cells pathway activation	Liu X, Zhang T, Xia W, Wang Y, Ma K.
Excluded - Functional Studies	PubMed	2013	23529444	Single-channel analysis of TRPC channels in the podocytes of freshly isolated Glomeruli	Ilatovskaya DV, Staruschenko A.
Excluded - Different Phenotype	PubMed	2013	24103534	Messenger RNA levels of podocyte-associated proteins in subjects with different degrees of glucose tolerance with or without nephropathy	do Nascimento JF, Canani LH, Gerchman F, Rodrigues PG, Joelsons G, dos Santos M, Pereira S, Veronese FV.
Excluded - Different Phenotype	PubMed	2013	23686279	Unique X-linked familial FSGS with co-segregating heart block disorder is associated with a mutation in the NXF5 gene	Esposito T, Lea RA, Maher BH, Moses D, Cox HC, Magliocca S, Angius A, Nyholt DR, Titus T, Kay T, Gray NA, Rastaldi MP, Parnham A, Gianfrancesco F, Griffiths LR.
Excluded - Different Phenotype	PubMed	2013	23657570	Opposing effects of podocin on the gating of podocyte TRPC6 channels evoked by membrane stretch or diacylglycerol	Anderson M, Kim EY, Hagmann H, Benzing T, Dryer SE.
Excluded - Different Phenotype	PubMed	2013	23389455	Nuclear factor of activated T cells mediates RhoA-induced fibronectin upregulation in glomerular podocytes	Zhu L, Qi XY, Aoudjit L, Mouawad F, Baldwin C, Nattel S, Takano T.
Excluded - Different Phenotype	PubMed	2013	23385000	Vitamin D down-regulates TRPC6 expression in podocyte injury and proteinuric glomerular disease	Sonneveld R, Ferrè S, Hoenderop JG, Dijkman HB, Berden JH, Bindels RJ, Wetzels JF, van der Vlag J, Nijenhuis T.
Excluded - Different Phenotype	PubMed	2013	23014460	Mutations in the INF2 gene account for a significant proportion of familial but not sporadic focal and segmental glomerulosclerosis	Barua M, Brown EJ, Charoonratana VT, Genovese G, Sun H, Pollak MR.
Excluded - Different Phenotype	PubMed	2013	22971997	A novel mutation, outside of the candidate region for diagnosis, in the inverted formin 2 gene can cause focal segmental glomerulosclerosis	Sanchez-Ares M, Garcia-Vidal M, Antucho EE, Julio P, Eduardo VM, Lens XM, Garcia-Gonzalez MA.
Excluded - Different Phenotype	Embase	2013		Intractable membranous lupus nephritis showing selective improvement of subepithelial deposits with tacrolimus therapy: A case report	Nonaka K., Ubara Y., Suwabe T., Takaichi K., Oohashi K.
Excluded - Review Article	PubMed	2012	22693670	Progress in pathogenesis of proteinuria	Zhang A, Huang S.
Excluded - Review Article	Embase	2012		Calcium Regulates Podocyte Actin Dynamics	Greka A., Mundel P.
Excluded - Conference Abstract	Embase	2012		Whether digenic inheritance of trpc6 and nphs1 variants associated with development of FSGS in children with idiopathic steroid-resistant nephrotic syndrome (SRNS)?	Prikhodina L., Ryzhkova O., Polyakov A.
Excluded - Conference Abstract	Embase	2012		Protein kinase g negatively regulates angiotensin II-induced transient receptor potential cation channel-6 activity in cultured podocytes	Hall G., Gbadegesin R., Wu G., Homstad A., Winn M.
Excluded - Functional Studies	PubMed	2012	23171048	SNF8, a member of the ESCRT-II complex, interacts with TRPC6 and enhances its channel activity	Carrasquillo R, Tian D, Krishna S, Pollak MR, Greka A, Schlöndorff J.
Excluded - Functional Studies	PubMed	2012	25279100	Regulation of TRPC6 Channels by Non-Steroidal Anti-Inflammatory Drugs	Ilatovskaya DV, Pavlov TS, Negulyaev YA, Staruschenko A.
Excluded - Functional Studies	PubMed	2012	22545060	Dexamethasone Resisted Podocyte Injury via Stabilizing TRPC6 Expression and Distribution	Yu S, Yu L.
Excluded - Functional Studies	PubMed	2012	22280812	Novel pharmacological TRPC inhibitors block hypoxia-induced vasoconstriction	Urban N, Hill K, Wang L, Kuebler WM, Schaefer M.
Excluded - Functional Studies	Embase	2012		Mutations in TRPC6 ion channels in patients suffering from familial focal segmental glomerolusclerosis	Harteneck C., Weber S., Büscher A., Riehle M., Hoyer P., Jeruschke S., Kolatsie M., Nagel M., Winyard P., Gollasch M.
Excluded - Different Phenotype	PubMed	2012	22865594	FK506 alleviates proteinuria in rats with adriamycin-induced nephropathy by down-regulating TRPC6 and CaN expression	Liu Y, Ji Z.
Excluded - Different Phenotype	PubMed	2012	22778954	Is the antiproteinuric effect of cyclosporine a independent of its immunosuppressive function in T cells?	Zhang B, Shi W.
Excluded - Different Phenotype	PubMed	2012	22249312	Gα12 activation in podocytes leads to cumulative changes in glomerular collagen expression, proteinuria and glomerulosclerosis	Boucher I, Yu W, Beaudry S, Negoro H, Tran M, Pollak MR, Henderson JM, Denker BM.
Excluded - Review Article	PubMed	2011	21980113	Balancing calcium signals through TRPC5 and TRPC6 in podocytes	Greka A, Mundel P.
Excluded - Review Article	PubMed	2011	21071976	Genetics in clinical practice: nephrotic and proteinuric syndromes	McCarthy HJ, Saleem MA.
Excluded - Review Article	Embase	2011		TRPC channel modulation in podocytes-inching toward novel treatments for glomerular disease	Hindi S.E., Reiser J.
Excluded - Conference Abstract	Embase	2011		Spectrum of genes causing congenital nephrotic syndrome in Saudi Arabia	Mohamed A.-H., Essam A.-S., Ibrahim A.-H., Hamad A.-M., Abbas A.-A., Nefaa A.-H., Safaa A.-H., Sayer J.A., Brian M.
Excluded - Conference Abstract	Embase	2011		TRPC6 blockers prevent hypoxia-induced pulmonary vasoconstriction	Schaefer M., Urban N., Hill K., Wang L., Kübler W.M.
Excluded - Conference Abstract	Embase	2011		Proteomic differential analysis of idiopathic and genetic focal segmental glomerulosclerosis	López Hellín J., Chocrón S., Lara E., Vilalta R., Madrid A., Herrero C., Meseguer A., Nieto J.L.
Excluded - Conference Abstract	Embase	2011		PLC{varepsilon}-dependent activation of TRPC6 channels in kidney podocytes, murine embryonic fibroblasts (MEFs) and human embryonic kidney cells (HEK 293): A general mechanism?	Dietrich A., Kalwa H., Mayer T., Fahlbusch M., Storch U., Offermanns S., Smrcka A., Hildebrandt F., Gudermann T.
Excluded - Conference Abstract	Embase	2011		Phospholipase Cε (PLCε)-dependent activation of classical transient receptor potential 6 (TRPC6) channels in kidney podocytes, murine embryonic fibroblasts (MEFs) and human embryonic kidney cells (HEK 293): A general mechanism?	Mayer T., Fahlbusch M., Kalwa H., Storch U., Barth H., Offermanns S., Smrcka A., Hildebrandt F., Gudermann T., Dietrich A.
Excluded - Conference Abstract	Embase	2011		Atypical nephrotic syndrome complicated by multiorgan dysfunction syndrome	Hoyt W.J., VanLedden M.K., Yosypiv I.V.
Excluded - Conference Abstract	Embase	2011		Defining the transcriptional regulation of angiotensin II-induced transient receptor potential cation channel, type 6 expression in murine podocytes	Hall G., Eckel J., Lavin P., Gbadegesin R., Wu G., Winn M.P.
Excluded - Functional Studies	PubMed	2011	21959089	Calcium entry via TRPC6 mediates albumin overload-induced endoplasmic reticulum stress and apoptosis in podocytes	Chen S, He FF, Wang H, Fang Z, Shao N, Tian XJ, Liu JS, Zhu ZH, Wang YM, Wang S, Huang K, Zhang C.
Excluded - Functional Studies	PubMed	2011	21321315	Over-expressing transient receptor potential cation channel 6 in podocytes induces cytoskeleton rearrangement through increases of intracellular Ca2+ and RhoA activation	Jiang L, Ding J, Tsai H, Li L, Feng Q, Miao J, Fan Q.
Excluded - Functional Studies	PubMed	2011	21258036	TRPC6 enhances angiotensin II-induced albuminuria	Eckel J, Lavin PJ, Finch EA, Mukerji N, Burch J, Gbadegesin R, Wu G, Bowling B, Byrd A, Hall G, Sparks M, Zhang ZS, Homstad A, Barisoni L, Birbaumer L, Rosenberg P, Winn MP.
Excluded - Functional Studies	Embase	2011		NSAIDs acutely inhibit TRPC channels in freshly isolated rat glomeruli	Ilatovskaya D.V., Levchenko V., Ryan R.P., Cowley A.W., Staruschenko A.
Excluded - Different Phenotype	PubMed	2011	21839714	Angiotensin II contributes to podocyte injury by increasing TRPC6 expression via an NFAT-mediated positive feedback signaling pathway	Nijenhuis T, Sloan AJ, Hoenderop JG, Flesche J, van Goor H, Kistler AD, Bakker M, Bindels RJ, de Boer RA, Möller CC, Hamming I, Navis G, Wetzels JF, Berden JH, Reiser J, Faul C, van der Vlag J.
Excluded - Different Phenotype	PubMed	2011	21471003	Tyrosine phosphorylation-dependent activation of TRPC6 regulated by PLC-γ1 and nephrin: effect of mutations associated with focal segmental glomerulosclerosis	Kanda S, Harita Y, Shibagaki Y, Sekine T, Igarashi T, Inoue T, Hattori S.
Excluded - Different Phenotype	Embase	2011		Over-expressing transient receptor potential cation channel 6 in podocytes induces cytoskeleton rearrangement through increases of intracellular Ca (2+)and RhoA activation	Jiang L., Ding J., Tsai H., Li L., Feng Q., Miao J., Fan Q.
Excluded - Review Article	PubMed	2010	20685822	TRPC6 channels and their binding partners in podocytes: role in glomerular filtration and pathophysiology	Dryer SE, Reiser J.
Excluded - Review Article	PubMed	2010	20395377	Renal TRPathies	Dietrich A, Chubanov V, Gudermann T.
Excluded - Commentary Article	PubMed	2010	20195644	Non-immunologic mechanisms of calcineurin inhibitors explain its antiproteinuric effects in genetic glomerulopathies	Bensman A, Niaudet P.
Excluded - Conference Abstract	Embase	2010		The incidence, outcome and risk factors for recurrent fsgs following renal transplantation	Lunn A., Langlois V., Hebert D.
Excluded - Conference Abstract	Embase	2010		Mechanism of TRPC6 activation by FSGS-causing mutations: Antagonistic role of nephrin in its surface expression	Kanda S., Harita Y., Sekine T., Igarashi T., Inoue T., Hattori S.
Excluded - Conference Abstract	Embase	2010		Molecular expression and electrophysiological effects of TRPC6 channel over-expression in podocytes	Jiang L., Ding J., Cai H., Li L., Miao J., Feng Q., Fan Q.
Excluded - Conference Abstract	Embase	2010		Modulation of transient receptor potential canoninal-6 (TRPC6) ion channel in cultured podocytes	Szabo T., Ambrus Li., Czifra G., Kedei N., Blumberg P.M., Biro T.
Excluded - Conference Abstract	Embase	2010		New and de novo TRPC6 mutations in children with steroid-resistant nephrotic syndrome	Gigante M., Caridi G.L., Cerullo G., Montemurno E., Varraso L., Emma F., Messina G., Ranieri E., Ghiggeri G.M., Gesualdo L.
Excluded - Conference Abstract	Embase	2010		Pharmacological modulators of the TRPC3, -6, -7 channel family	Urban N., Hill K., Schaefer M.
Excluded - Functional Studies	PubMed	2010	20877463	Podocyte-specific overexpression of wild type or mutant trpc6 in mice is sufficient to cause glomerular disease	Krall P, Canales CP, Kairath P, Carmona-Mora P, Molina J, Carpio JD, Ruiz P, Mezzano SA, Li J, Wei C, Reiser J, Young JI, Walz K.
Excluded - Functional Studies	PubMed	2010	20209128	Novel siRNA delivery system to target podocytes in vivo	Hauser PV, Pippin JW, Kaiser C, Krofft RD, Brinkkoetter PT, Hudkins KL, Kerjaschki D, Reiser J, Alpers CE, Shankland SJ.
Excluded - Functional Studies	PubMed	2010	19887786	Tissue expression of TRPC3 and TRPC6 in hypertensive Munich Wistar Frömter rats showing proteinuria	Liu Y, Thilo F, Kreutz R, Schulz A, Wendt N, Loddenkemper C, Jankowski V, Tepel M.
Excluded - Functional Studies	PubMed	2010	19728154	The activation of extracellular signal-regulated kinase is responsible for podocyte injury	Liu S, Ding J, Fan Q, Zhang H.
Excluded - Different Phenotype	PubMed	2010	20651158	Activation of NFAT signaling in podocytes causes glomerulosclerosis	Wang Y, Jarad G, Tripathi P, Pan M, Cunningham J, Martin DR, Liapis H, Miner JH, Chen F.
Excluded - Different Phenotype	PubMed	2010	20540633	Lack of association between transient receptor potential cation channel 6 polymorphisms and primary membranous glomerulonephritis	Chen WC, Chen SY, Chen CH, Chen HY, Lin YW, Ho TJ, Huang YC, Shen JL, Tsai FJ, Chen YH.
Excluded - Review Article	PubMed	2009	19581907	New insights into the role of podocytes in proteinuria	Patrakka J, Tryggvason K.
Excluded - Review Article	PubMed	2009	19562370	Molecular genetic analysis of podocyte genes in focal segmental glomerulosclerosis--a review	Löwik MM, Groenen PJ, Levtchenko EN, Monnens LA, van den Heuvel LP.
Excluded - Review Article	PubMed	2009	18784209	Sensitizing the Slit Diaphragm with TRPC6 ion channels	Möller CC, Flesche J, Reiser J.
Excluded - Review Article	Embase	2009		Molecular genetic analysis of podocyte genes in focal segmental glomerulosclerosis-a review	Löwik M.M., Groenen P.J., Levtchenko E.N., Monnens L.A., Van Den Heuvel L.P.
Excluded - Review Article	Embase	2009		Genetics of nephrotic syndrome: New insights into molecules acting at the glomerular filtration barrier	Zenker M., MacHuca E., Antignac C.
Excluded - Conference Abstract	Embase	2009		Hereditary proteinuria syndromes and mechanisms of proteinuria	Tryggvason K.
Excluded - Conference Abstract	Embase	2009		Genetic testing in focal segmental glomerulosclerosis (fsgs) is mandatory before Renal transplantation: An update from the ecofts (european collaborative FSGS transplantation study	Jungraithmayr T.C., Cochat P., Pagel P., Knueppel T., Cortina G., Neuhaus T., Seeman T., Toenshoff B., Winn M.P., Zimmerhackl. L.B.
Excluded - Functional Studies	PubMed	2009	19910702	NADPH oxidase-derived ROS contributes to upregulation of TRPC6 expression in puromycin aminonucleoside-induced podocyte injury	Wang Z, Wei X, Zhang Y, Ma X, Li B, Zhang S, Du P, Zhang X, Yi F.
Excluded - Functional Studies	PubMed	2009	19232718	Flufenamic acid is a tool for investigating TRPC6-mediated calcium signalling in human conditionally immortalised podocytes and HEK293 cells	Foster RR, Zadeh MA, Welsh GI, Satchell SC, Ye Y, Mathieson PW, Bates DO, Saleem MA.
Excluded - Different Phenotype	PubMed	2009	19674119	R168H and V165X mutant podocin might induce different degrees of podocyte injury via different molecular mechanisms	Fan Q, Zhang H, Ding J, Liu S, Miao J, Xing Y, Yu Z, Guan N.
Excluded - Different Phenotype	PubMed	2009	19279558	17 beta-estradiol and tamoxifen upregulate estrogen receptor beta expression and control podocyte signaling pathways in a model of type 2 diabetes	Catanuto P, Doublier S, Lupia E, Fornoni A, Berho M, Karl M, Striker GE, Xia X, Elliot S.
Excluded - Different Phenotype	PubMed	2009	19019920	mTOR regulates expression of slit diaphragm proteins and cytoskeleton structure in podocytes	Vollenbröker B, George B, Wolfgart M, Saleem MA, Pavenstädt H, Weide T.
Excluded - Different Phenotype	Embase	2009		17 Β-estradiol and tamoxifen upregulate estrogen receptor Β expression and control podocyte signaling pathways in a model of type 2 diabetes	Catanuto P., Doublier S., Lupia E., Fornoni A., Berho M., Karl M., Striker G.E., Xia X., Elliot S.
Excluded - Commentary Article	PubMed	2008	18434567	2007 Young Investigator Award: TRP'ing into a new era for glomerular disease	Winn MP.
Excluded - Review Article	PubMed	2008	18364721	Primer: strategies for identifying genes involved in renal disease	de Borst MH, Benigni A, Remuzzi G.
Excluded - Conference Abstract	Embase	2008		Filtration barrier structure and its changes: Second part	Petrolito J., Negri A.L.
Excluded - Non-English Article	PubMed	2008	18431704	[Molecular pathogenesis of proteinuria]	Huber TB.
Excluded - Review Article	PubMed	2007	17459670	TRPC6 and FSGS: the latest TRP channelopathy	Mukerji N, Damodaran TV, Winn MP.
Excluded - Review Article	PubMed	2007	17346947	TRP channels in kidney disease	Hsu YJ, Hoenderop JG, Bindels RJ.
Excluded - Different Phenotype	PubMed	2007	17167110	Induction of TRPC6 channel in acquired forms of proteinuric kidney disease	Möller CC, Wei C, Altintas MM, Li J, Greka A, Ohse T, Pippin JW, Rastaldi MP, Wawersik S, Schiavi S, Henger A, Kretzler M, Shankland SJ, Reiser J.
Excluded - Non-English Article	PubMed	2007	17375615	[The genetic basis of familial focal segmental glomerulosclerosis and related nephrotic syndrome]	Tsukaguchi H, Kitamura A.
Excluded - Review Article	PubMed	2006	17116414	TRPC6 in glomerular health and disease: what we know and what we believe	Schlöndorff JS, Pollak MR.
Excluded - Review Article	PubMed	2006	16752799	Genetic basis of nephrotic syndrome--review	Obeidová H, Merta M, Reiterová J, Maixnerová D, Stekrová J, Rysavá R, Tesar V.
Excluded - Review Article	PubMed	2006	16530601	Focal and segmental glomerulosclerosis: varying biologic mechanisms underlie a final histopathologic end point	Daskalakis N, Winn MP.
Excluded - Review Article	PubMed	2006	16396961	Unexpected role of TRPC6 channel in familial nephrotic syndrome: does it have clinical implications?	Winn MP, Daskalakis N, Spurney RF, Middleton JP.
Excluded - Review Article	Embase	2006		Focal and segmental glomerulosclerosis	Daskalakis N., Winn M.P.
Excluded - Review Article	Embase	2006		Genetic basis of nephrotic syndrome--review.	Obeidová H., Merta M., Reiterová J., Maixnerová D., Stekrová J., Rysavá R., Tesar V.
Excluded - Review Article	Embase	2006		Podocyte injury and targeting therapy: An update	Durvasula R.V., Shankland S.J.
Excluded - Different Phenotype	PubMed	2006	16628251	Bigenic mouse models of focal segmental glomerulosclerosis involving pairwise interaction of CD2AP, Fyn, and synaptopodin	Huber TB, Kwoh C, Wu H, Asanuma K, Gödel M, Hartleben B, Blumer KJ, Miner JH, Mundel P, Shaw AS.
Excluded - Review Article	PubMed	2005	15998650	Slit or pore? A mutation of the ion channel TRPC6 causes FSGS	Walz G.

## Sheet: Table S4
Table S4 | Excluded Articles After Review
Outcome	Origin	Publication Year	PMID	Title
Excluded - No Phenotypic data	PubMed (Added)	2023	37850010	Diagnosis of Kidney Diseases of Unknown Etiology Through Biopsy-Genetic Analysis
Excluded - No Phenotypic data	PubMed	2023	37753194	Analysis of 6 pediatric nephrotic syndrome cases with complications of cerebral sinovenous thrombosis and literature review
Excluded - No Phenotypic data	PubMed	2023	37225412	Genetic features and kidney morphological changes in women with X-linked Alport syndrome
Excluded - No Phenotypic data	PubMed	2022	36176665	Clinical, Pathological, and Genetic Characteristics in Patients with Focal Segmental Glomerulosclerosis
Excluded - No Phenotypic data	PubMed	2022	36157477	Whole-exome sequencing of a multicenter cohort identifies genetic changes associated with clinical phenotypes in pediatric nephrotic syndrome
Excluded - No Phenotypic data	PubMed	2021	34546508	Mutational landscape of TRPC6, WT1, LMX1B, APOL1, PTPRO, PMM2, LAMB2 and WT1 genes associated with Steroid resistant nephrotic syndrome
Excluded - No Phenotypic data	PubMed	2019	31529341	TRPC6 and NPHS2 gene variants in adult patients with steroid-resistant nephrotic syndrome in North-West of Iran
Excluded - No Phenotypic data	PubMed	2019	30586318	Diagnostic Utility of Exome Sequencing for Kidney Disease
Excluded - No Phenotypic data	PubMed	2019	31308072	Contributions of Rare Gene Variants to Familial and Sporadic FSGS
Excluded - No Genetic data	PubMed	2019	31308032	A Systematic Analysis of Major Susceptible Genes in Childhood-onset Steroid-resistant Nephrotic Syndrome
Excluded - No Genetic data	PubMed	2019	31281825	-254C>G SNP in the TRPC6 Gene Promoter Influences Its Expression via Interaction with the NF-κB Subunit RELA in Steroid-Resistant Nephrotic Syndrome Children
Excluded - No Phenotypic data	PubMed	2018	29127259	Whole Exome Sequencing of Patients with Steroid-Resistant Nephrotic Syndrome
Excluded - No Phenotypic data	PubMed	2018	30406062	Genetic Testing for Steroid-Resistant-Nephrotic Syndrome in an Outbred Population
Excluded - No Genetic data	PubMed	2017	28476686	Mutation spectrum of genes associated with steroid-resistant nephrotic syndrome in Chinese children
Excluded - No Phenotypic data	PubMed	2015	28197477	TRPC6 gene promoter polymorphisms in steroid resistant nephrotic syndrome children
Excluded - No Phenotypic data	PubMed	2015	25349199	A single-gene cause in 29.5% of cases of steroid-resistant nephrotic syndrome
Excluded - No Genetic data	PubMed	2014	24500309	Podocyte-associated gene mutation screening in a heterogeneous cohort of patients with sporadic focal segmental glomerulosclerosis
Excluded - No Phenotypic data	PubMed	2013	23999069	254C>G: a TRPC6 promoter variation associated with enhanced transcription and steroid-resistant nephrotic syndrome in Chinese children
Excluded - No Phenotypic data	PubMed	2013	23014460	Mutations in the INF2 gene account for a significant proportion of familial but not sporadic focal and segmental glomerulosclerosis
Excluded - No Genetic data	PubMed	2013	23515051	Genetic screening in adolescents with steroid-resistant nephrotic syndrome
Excluded - No Genetic data	PubMed	2012	22980509	TRPC6 gene variants in Czech adult patients with focal segmental glomerulosclerosis and minimal change disease
Excluded - No Phenotypic data	PubMed	2011	21415313	Clinical utility of genetic testing in children and adults with steroid-resistant nephrotic syndrome
Excluded - No Genetic data	PubMed	2008	18443213	Bigenic heterozygosity and the development of steroid-resistant focal segmental glomerulosclerosis
Excluded - No Genetic data	PubMed	2007	17530296	Renin-angiotensin axis blockade reduces proteinuria in presymptomatic patients with familial FSGS
Excluded - Duplication with PMID 39352759	PubMed	2005	15924139	TRPC6 is a glomerular slit diaphragm-associated channel required for normal renal function
Excluded - No Phenotypic data	PubMed	2005	15879175	A mutation in the TRPC6 cation channel causes familial focal segmental glomerulosclerosis

## Sheet: Table S5
Table S5 | Included Articles
Outcome	Origin	Publication Year	PMID	Title
Included Article	PubMed	2024	39352759	Natural History and Clinicopathological Associations of TRPC6-Associated Podocytopathy
Included Article	PubMed	2024	38315264	Novel Pathogenic Mutation of P209L in TRPC6 Gene Causes Adult Focal Segmental Glomerulosclerosis
Included Article	PubMed	2023	38231721	Collapsing Glomerulopathy in a Patient with a TRPC6 Mutation Presenting as Rapidly Progressive Glomerulonephritis: A Case Report and Review of the Literature
Included Article	PubMed	2022	35920919	Causal and putative pathogenic mutations identified in 39% of children with primary steroid-resistant nephrotic syndrome in South Africa
Included Article	PubMed	2022	35113255	Clinical, pathological, and genetic characteristics of cases with asymptomatic proteinuria not manifesting nephrotic syndrome at onset: a single-center retrospective study
Included Article	PubMed	2021	34387384	Novel gain-of-function mutation of TRPC6 Q134P contributes to late onset focal segmental glomerulosclerosis in a Chinese pedigree
Included Article	PubMed	2021	33884742	Heterozygous missense variant in TRPC6 in a boy with rapidly progressive infantile nephrotic syndrome associated with diffuse mesangial sclerosis
Included Article	PubMed	2021	32852700	Spontaneous remission of genetic, apparent primary, FSGS presenting with nephrotic syndrome challenges traditional notions of primary FSGS
Included Article	PubMed	2020	32509715	Two Children With Novel TRPC6 Spontaneous Missense Mutations and Atypical Phenotype: A Case Report and Literature Review
Included Article	PubMed	2020	31937884	Comprehensive genetic diagnosis of Japanese patients with severe proteinuria
Included Article	Added	2019	30647093	Integration of Genetic Testing and Pathology for the Diagnosis of Adults with FSGS
Included Article (related to article 39352759)	Added	2019	30295827	Panel sequencing distinguishes monogenic forms of nephritis from nephrosis in children
Included Article	PubMed	2018	30595563	TRPC6 Mutational Analysis in Iranian Children With Focal Segmental Glomerulosclerosis
Included Article	PubMed	2018	28921387	Analysis of 24 genes reveals a monogenic cause in 11.1% of cases with steroid-resistant nephrotic syndrome at a single center
included (Survey data updated)	PubMed	2017	28580132	Case Report: Making a diagnosis of familial renal disease - clinical and patient perspectives
Included Article	PubMed	2017	28204945	Spectrum of mutations in Chinese children with steroid-resistant nephrotic syndrome
Included Article (related to article 20798252)	Added	2016	26668027	Rapid Response to Cyclosporin A and Favorable Renal Outcome in Nongenetic Versus Genetic Steroid–Resistant Nephrotic Syndrome
Included Article	PubMed	2015	26147534	Genetic Interactions Between TRPC6 and NPHS1 Variants Affect Posttransplant Risk of Recurrent Focal Segmental Glomerulosclerosis
Included Article	PubMed	2015	25407002	Targeted next-generation sequencing in steroid-resistant nephrotic syndrome: mutations in multiple glomerular genes may influence disease severity
Included Article	PubMed	2013	23689571	Screening of ACTN4 and TRPC6 mutations in a Chinese cohort of patients with adult-onset familial focal segmental glomerulosclerosis
Included Article	PubMed	2013	23291369	New TRPC6 gain-of-function mutation in a non-consanguineous Dutch family with late-onset focal segmental glomerulosclerosis
Included Article	Embase	2012	NA	TRPC6 mutation is a rare cause of steroidresistant nephrotic syndrome in children
Included Article (related to article 39352759)	PubMed	2011	21734084	TRPC6 mutations in children with steroid-resistant nephrotic syndrome and atypical phenotype
Included Article (related to article 39352759)	PubMed	2011	21426891	Familial collapsing focal segmental glomerulosclerosis
Included Article (related to article 26668027)	PubMed	2010	20798252	Immunosuppression and renal outcome in congenital and pediatric steroid-resistant nephrotic syndrome
Included Article (related to article 39352759)	PubMed	2009	19936226	A novel TRPC6 mutation that causes childhood FSGS
Included Article	PubMed	2009	19458060	TRPC6 mutational analysis in a large cohort of patients with focal segmental glomerulosclerosis
Included Article	PubMed	2009	19124028	Identification and functional analysis of a novel TRPC6 mutation associated with late onset familial focal segmental glomerulosclerosis in Chinese patients

## Sheet: Table S6
Table S6 | Genetic Characteritics of Excluded TRPC6 variants
Source (Online Survey / Published)	Families (n)	TRPC6 variant c.change; p.(change) (Exon)	Global AF (gnomAD V4.1)	ACMG Classification (Evidence)	ClinVar ID (Evidence)	Comment
Online Survey	2	c.218G>T ; p.(Arg73Leu) - Ex. 2	7.482e-06	VUS (PP3)	VCV000976252.2 (VUS 2x)	\
Online Survey	1	c.271C>T ; p.(Arg91Cys) - Ex. 2	5.081e-05	VUS (no evidence)	VCV001047192.8 (VUS 2x)	\
Published	2	c.304T>A ; p.(Phe102Ile) - Ex. 2	8.1e-06	VUS (PM2, PP3_S)	VCV000266010.5 (VUS 2x)	\
Published	1	c.319G>C ; p.(Glu107Gln) - Ex. 2	6.22e-07	VUS (PM2, PP1_Supp)	VCV001369937.6 (VUS 1x)	\
Published	1	c.362G>C ; p.(Cys121Ser) - Ex. 2	0	VUS (PM2)	N.R.	\
Published	1	c.389A>T ; p.(Asp130Val) - Ex. 2	0	VUS (PM2, PP3_S)	N.R.	\
Online Survey	1	c.432G>C ; p.(Glu144Asp) - Ex. 2	0	VUS (PM2, PM5, PP3)	N.R.	\
Online Survey	1	c.611A>G ; p.(Asp204Gly) - Ex. 2	6.195e-07	VUS (PM2)	N.R.	\
Online Survey	1	c.626A>G ; p.(Tyr209Cys) - Ex. 2	1.239e-06	VUS (PM2)	VCV001347148.4 (VUS 1x)	\
Published	1	c.850G>A ; p.(Ala284Thr) - Ex. 2	1.239e-06	VUS (PM2, PP3_Supp)	N.R.	\
Published	1	c.874G>T ; p.(Asp292Tyr) - Ex. 2	0	VUS (PM2, PP3_S)	N.R.	\
Published	1	c.1079G>A ; p.(Arg360His) - Ex. 3	2.727e-05	VUS (PM2)	VCV000633678.4 (VUS 2x)	\
Online Survey	1	c.1093C>T ; p.(Arg365Cys) - Ex. 3	8.676e-06	VUS (PM2, PP3)	VCV002575851.1 (VUS 1x)	\
Published	1	c.1183C>A ; p.(Leu395Ala) - Ex. 4	0	VUS (PM2)	N.R.	\
Online Survey	1	c.1190G>A ; p.(Gly397Asp) - Ex. 4	0	VUS (PM2, PP3_mod)	VCV003066315.1 (VUS 1x)	\
Online Survey	1	c.1504G>C ; p.(Val502Leu) - Ex. 5	0	VUS (PM1, PM2, PP3, BP4)	N.R.	\
Online Survey	1	c.1544C>T ; p.(Thr515Ile) - Ex. 6	2.478e-06	VUS (PM2)	N.R.	\
Published	1	c.2284G>A ; p.(Val762Ile) - Ex. 9	0	VUS (PM2, PP5)	VCV000562442.1 (LP 1x)	\
Online Survey	2	c.2392G>C ; p.(Asp798His) - Ex. 9	0.0004895	VUS (BP6)	VCV000877459.6 (VUS 1x, B 1x)	\
Online Survey	1	c.2399A>C ; p.(Glu800Ala) - Ex. 9	0	VUS (PM2, PP3)	N.R.	\
Published	1	c.2463A>T ; p.(Lys821Asn) - Ex. 10	9.054e-06	VUS (PM2)	VCV000844537.10 (VUS 2x)	\
Published	1	c.2678G>A ; p.(Ser893Asn) - Ex. 13	0	VUS (PM2)	N.R.	\
Published	1	c.2680C>A ; p.(Leu894Ile) - Ex. 13	0	VUS (PM2)	N.R.	\
Published	1	c.2696T>A ; p.(Leu899His) - Ex. 13	0	VUS (PM2, PP3_Supp)	N.R.	\
Online Survey	1	c.2695C>T ; p.(Leu899Phe) - Ex. 13	0	VUS (PM2, PP3, BP4)	VCV001504689.6 (VUS 1x)	\
Published	1	c.253_264dupGCATACATGTTT ; p.(Ala85_Phe88dup) - Ex. 2	0.0003775	LB (PM2, PM4, BP2, BP6)	VCV001081241.10 (LB 4x)	\
Published	1	c.265del ; p.(Ser89Valfs*9) - Ex. 2	0	VUS (BS2, PVS1, PM2)	N.R.	pLOF
Published	1	c.2060–2070dupAAGTGAAATCA ; p.(Val691Lysfs) - Ex. 8	0	VUS (BS2, PVS1, PM2)	N.R.	pLOF
Online Survey	1	c.2592_2595dup ; p.(Tyr866.Lysfs*10) - Ex. 12	0	VUS (BS2, PVS1, PM2, PP5)	VCV002506480.1 (VUS 1x)	pLOF
Online Survey	1	c.2597_2601dup ; p.(Leu868MetfsTer7) - Ex. 12	0	VUS (BS2, PVS1, PS2, PM2)	N.R.	pLOF
Online Survey	1	c.2611C>T ; p.(Gln871*) - Ex. 12	0	VUS (BS2, PVS1, PM2)	VCV001345297.4 (VUS 1x)	pLOF
Published	1	c.2617_2620del ; p.(Asp873fsX878) - Ex. 12	0	VUS (BS2, PVS1, PM2, PM5)	VCV003236154.1 (LP 1x)	pLOF
Online Survey	1	c.2621dup ; p.(Glu875Glyfs*3) - Ex. 12	0	VUS (BS2, PVS1, PM2)	N.R.	pLOF
Published	1	c.2656G>T ; p.(Glu886*) - Ex. 13	0	VUS (BS2, PVS1, PM2)	N.R.	pLOF
Published	1	c.2644+1G>A ; p.(?) - Ex. 12	6.196e-07	VUS (BS2, PM2, PP3, PVS1)	N.R.	pLOF
Online Survey & Published	2	c.2645-1G>A ; p.(?) - Ex. 13	0	VUS (BS2, PVS1, PM2, PS2, PP3)	VCV000988135.1 (VUS 1x)	pLOF
Online Survey	1	c.75C>T ; p.(Arg25Arg) - Ex. 1	4.245e-05	LB (BP7, BP6)	VCV000749308.12 (VUS 1x, LB 1x, B 1x)	SplicAI predicted scores = 0; Pangolin scores: Splice Loss = 0.01 ; Splice Gain = 0.03
Abbreviations: AF: allelic frequency; B: benign; Ex.: exon; ; LB: likely benign; n: number; N.R.: not reported in ClinVar; VUS: variant of uncertain significance

## Sheet: Table S7
Table S7 | Clinical Details of Patients with Missense TRPC6 Variants of Uncertain Significance
Type of Case	PMID	Country	Original Family ID	Original Individual ID	Ethnicity	Familial Status	Sex	Presentation in Childhood	Age at first experienced symptoms (years)	Clinical Presentation	Initial Presentation with Kidney Failure	Intial presentation with SRNS/NS	eGFR baseline 1#	Proteinuria (baseline) 1#	Histology, Kidney biopsy	Pattern	Immunosupression Treatment 1#	Response to IS 1#	Progression to kidney failure	Kidney Survival	Tx	Age at Tx	Recurrence post Tx	Age at last follow up	TRPC6 Variant
Survey (Updated)		Portugal	F9	F9_1	Non-Caucasian	Sporadic	Male	Yes	9	SRNS/NS	No	Yes	143		Yes	CG-FSGS	No		Yes	12	Yes	14	No	14	p.(Thr515Ile)
Survey (New)		Italy	F21	F21_1	Caucasian	Sporadic	Female	Yes	16	SRNS/NS	No	Yes	47		Yes	NOS-FSGS	No		Yes	19	Yes	20	No	44	p.(Arg365Cys)
Survey (New)		USA	F30	F30_1	Non-Caucasian	Familial	Female	No	27	Pregnancy Related	No	No	104	390	Yes	FSGS	Yes	Partial	No	37				37	p.(Glu144Asp)
Survey (New)		Germany	F5	F5_1	Caucasian	Unknown	Female	No		Others	No	No			Yes	Others	No		No	34				34	p.(Phe102Ile)
Survey (New)		Germany	F6	F6_1	Caucasian	Unknown	Female	Yes	15	SRNS/NS	No	Yes	38	370	Yes	FSGS	No		Yes	26	Yes	26		38	p.(Asp798His)
Survey (New)		Germany	F7	F7_1	Caucasian	Familial	Male	Yes	12	Proteinuric CKD	No	No	13		Yes	Others	No		Yes	12				28	p.(Glu800Ala)
Survey (New)		Germany	F18	F18_1	Caucasian	Unknown	Male	No	79	uCKD	No	No	15	220	No		No		Yes	82				82	p.(Arg73Leu)
Survey (New)		Germany	F19	F19_1	Non-Caucasian	Unknown	Female	No	33	uCKD	Yes	No	4	114	No		No		Yes	33				43	p.(Gly397Asp)
Survey (New)		Italy	F20	F20_1	Caucasian	Sporadic	Female	No	60	SRNS/NS	No	Yes	87	700	Yes	TIP-FSGS	Yes	No	No	62				62	p.(Arg91Cys)
Survey (Updated)		France	F22	F22_1	Non-Caucasian	Sporadic	Female	Yes	14	SRNS/NS	No	Yes	87	1850	Yes	CE-FSGS	Yes	No	Yes	15				18	p.(Asp204Gly)
Survey (New)		Italy	F25	F25_1	Caucasian	Familial	Male	No	26	uCKD	No	No	92	410	Yes	NOS-FSGS	Yes	Partial	No	27				27	p.(Tyr209Cys)
Survey (New)		USA	F34	F34_1	Caucasian	Familial	Male	No	70	uCKD	No	No	54	340	No		No		No	74				74	p.(Leu899Phe)
Survey (New)		USA	F35	F35_1	Caucasian	Familial	Male	No	29	SRNS/NS	No	Yes	104	600	Yes	MCD	Yes	Partial	No	31				31	p.(Val502Leu)
Published	39410922	USA	F_USA_A	F_USA_A	Caucasian	Sporadic	Male	Yes	2	SRNS/NS	No	No			No		No		No	10				10	p.(Lys821Asn)
Published	30595563	Iran	F_Iran_A	1.1	Iranian	Sporadic	Female	Yes	4	Proteinuric CKD	No	No		245	Yes	FSGS	Yes	Complete response to Cyclosporine	No	4				4	p.(Cys121Ser)
Published	30595563	Iran	F_Iran_B	1.2	Iranian	Sporadic	Male	Yes	5	Proteinuric CKD	No	No		220	Yes	FSGS	Yes	Complete response to Cyclosporine	No	5				5	p.(Asp130Val)
Published	21511817	Turkey	F_Case7	Case 7	Turkish	Sporadic	Female	Yes	2.4	SRNS/NS	No	Yes			Yes	FSGS	not specified		Yes	16.2				26	p.(Leu395Ala)
Published	DOI 10.1007/s00467-012-2232-7	France	Family 1	Case 1.1	Caucasian	Sporadic	Male	Yes	6	SRNS/NS	No	Yes	17	800	Yes	FSGS	Yes	No	Yes	6.2				26	p.(Ser893Asn)
Published	39352759	USA	TAP23	TAP23-1	NA/ Non-Hispanic White	Familial	Male	No	22	Proteinuria, FSGS/ Alport, KF	Yes	No			Yes	GBM abnormalities suggesting Alport	not specified		Yes	22	Yes		No	22	p.(Glu107Gln)
Published	39352759	USA	TAP23	TAP23-2	NA/ Non-Hispanic White	Familial	Female	Yes	11	Proteinuria, microhaematuria, FSGS/ Alport	No	No			Yes	GBM abnormalities suggesting Alport	not specified		No	24	No			24	p.(Glu107Gln)
Published	39352759	USA	TAP32	TAP32-1	NA/ Non-Hispanic White	Sporadic	Male	Yes	3	SRNS/NS	No	Yes			Yes	MCD (first), FSGS (second)	not specified		No	11	No			11	p.(Phe102Ile)
Published	39352759	USA	TAP37	TAP37-1	Admixed/NA	Sporadic	Male	No	69	SRNS/NS	No	Yes			Yes	FSGS	not specified		No	71	No			71	p.(Ala284Thr)
Published	39352759	USA	TAP38	TAP38-1	Eur/NA	Sporadic	Male	Yes	4	SRNS/NS	No	Yes			No		not specified		No	40	No			40	p.(Asp292Tyr)
Published	39352759	USA	TAP39	TAP39-1	Admixed/NA	Sporadic	Male	Yes	9	FSGS	Yes	No			Yes	FSGS	not specified		Yes	9	Yes		No	9	p.(Val762Ile)
Published	39352759	USA	TAP41	TAP41-1	Eur/NA	Sporadic	Male	No	50	CKD, FSGS	No	No			Yes	Proliferative mesangial GN + IgM/ FSGS	not specified		Yes	62	Yes		No	62	p.(Leu894Ile)
Published	39352759	USA	TAP42	TAP42-1	NA/ Non-Hispanic White	Sporadic	Female	Yes	15	FSGS	No	No			Yes	FSGS	not specified		No	33	No			33	p.(Leu899His)
Published	22732337	Germany	F_Germany_Q	F_Germany_Q	Caucasian	Sporadic	Male	Yes	32	SRNS/NS	No	Yes			Yes	FSGS	not specified		Yes	36				36	p.(Arg360His)

## Sheet: Table S8
Table S8 | Comprehensive Clinical Details of The Analysed Cohort
Type of Case	PMID	Country	Original Family ID	Original Individual ID	Ethnicity	Familial Status 1#	Presentation in Childhood	Initial Presentation with Kidney Failure	Intial presentation with SRNS/NS	Ethnicity 2#	Sex 2#	Age at first experienced symptoms (years)	eGFR baseline 1#	Proteinuria (baseline) 1#	Clinical Presentation 1#	Histology, Kidney biopsy	Pattern	Immunosupression Treatment 1#	Response to IS 1#	Progression to kidney failure	Kidney Survival	Tx	Age at Tx	Recurrence post Tx	Age at last follow up	Age at genetic testing
Survey		Portugal	F1	F1	Caucasian	Familial	No	No	No	Caucasian (White)	Female	37	34	770	Pregnancy Related	Yes	FSGS	No		Yes	40	Yes	40	No	47	45
Survey		Portugal	F1	F1	Caucasian	Familial	No	Yes	No	Caucasian (White)	Female	20			Others	No		Yes	No Response	Yes	42	Yes	42	No	44	42
Survey		Australia	F15	F15	Caucasian	Familial	Yes	No	Yes	Caucasian (White)	Male	16			SRNS/NS	Yes	Others	No		No	56				56	56
Survey		Australia	F16	F16	Caucasian	Sporadic	Yes	No	Yes	Caucasian (White)	Female	9			SRNS/NS	No		No		No	15				15	8
Published	32509715	China	Family 2	2.1	Chinese	Sporadic	Yes	No	Yes	East Asian (Asian)	Male	7	56	88	SRNS/NS	Yes	MGA & IgA	Yes	No Response	No	11			NA	11
Survey		Spain	F23	F23	Caucasian	Familial	No	No	No	Caucasian (White)	Male	20	96	989	Proteinuric CKD	Yes	NOS-FSGS	No		No	42				42	36
Survey		Spain	F24	F24	Caucasian	Sporadic	No	No	No	Caucasian (White)	Female	25	98	678	Pregnancy Related	Yes	CG-FSGS	Yes	Complete / Partial Remission	No	38				38	37
Survey		France	F28	F28	Caucasian	Familial	Yes	No	Yes	Caucasian (White)	Male	3	18	880	SRNS/NS	Yes	FSGS	No		Yes	3	Yes	4	No	18	12
Survey		France	F28	F28	Caucasian	Familial	Yes	No	Yes	Caucasian (White)	Male	3	33	630	SRNS/NS	Yes	FSGS	Yes	No Response	Yes	4	Yes	4	No	18	12
Survey		USA	F31	F31	Caucasian	Familial	No	Yes	Yes	Caucasian (White)	Male	44	5	1140	SRNS/NS	Yes	CG-FSGS	No		Yes	45	No			48	45
Survey		USA	F32	F32	Caucasian	Sporadic	No	No	Yes	Caucasian (White)	Male	33	91	720	SRNS/NS	Yes	FSGS	No		No	44				44	44
Survey		Italy	F26	F26	Caucasian	Familial	No	No	No	Caucasian (White)	Male	35	11	250	Others	No		No		Yes	37	No			38	37
Survey (Updated)	28580132	UK	F3	F3	Caucasian	Familial	No	No	No	Caucasian (White)	Female	30	95	600	Pregnancy Related	Yes	NOS-FSGS	Yes	No Response	Yes	40	Yes	40	No	49	40
Survey (Updated)	28580132	UK	F3	F3	Caucasian	Familial	No	No	No	Caucasian (White)	Male	45	95		Proteinuric CKD	No		No		Yes	47	Yes	47	No	47	38
Survey (Updated)	28580132	UK	F3	F3	Caucasian	Familial	No	No	No	Caucasian (White)	Female	30			Pregnancy Related	Yes	FSGS	No		Yes	70	Yes	70	No	79	70
Published	38315264	China	D	III:1	Chinese	Familial	No	No	Yes	East Asian (Asian)	Male	29	79	831	Proteinuric CKD	Yes	FSGS			No	29				29	29
Published	38231721	Turkey			Turkey	Familial	Yes	No	Yes	Others (Turkish)	Male	17	20.4	1790	Proteinuric CKD	Yes	CG-FSGS	Yes	No Response	Yes	18	Yes	18.5	No	18.5	17
Published	35920919	South Africa	Family EN300232	EN300232	Indian (non-caucasian)	Sporadic	No	No	Yes	Others (Indian)	Male	18		240	Proteinuric CKD	Yes	FSGS	Yes	Complete / Partial Remission	No	19				19	18
Published	35113255	Japan	Family 7	Case 1	Japan	Sporadic	Yes	No	No	East Asian (Asian)	Male	3	113.7	200	Proteinuric CKD	Yes	Perihilar-FSGS	No		No	8.8				8.8
Published	34387384	China	Family 1	IIb	Chinese	Familial	No	Yes	No	East Asian (Asian)	Female	40	5	350	Proteinuric CKD	No		No		Yes	55	unknown			60
Published	34387384	China	Family 1	IIc	Chinese	Familial	No	No	No	East Asian (Asian)	Male	35	99	100	Proteinuric CKD	No		No		No	45				45
Published	34387384	China	Family 1	IIIb	Chinese	Familial	No	No	No	East Asian (Asian)	Male	29	28	300	Proteinuric CKD	Yes	FSGS			Yes	39	unknown			39
Published	34387384	China	Family 1	IIIc	Chinese	Familial	Yes	No	No	East Asian (Asian)	Female	10	102		Asymptomatic / Healthy	No		No		No	10				10
Published	33884742	Japan	Family 1	1.1	Non-Caucasian (Japanese)	Sporadic	Yes	No	Yes	Others (Japanese)	Male	0.9	60.24	1180	SRNS/NS	Yes	DMS	Yes	No Response	Yes	1.5	No			2
Published	32852700	USA	Family 1	Case 1	Caucasian	Sporadic	No	Yes	Yes	Caucasian (White)	Female	23	72	900	SRNS/NS	Yes	FSGS	No	Complete / Partial Remission	No	26				26
Published	32509715	China	Family 1	1.1	Chinese	Sporadic	Yes	No	Yes	East Asian (Asian)	Female	9			SRNS/NS	Yes	FSGS	Yes	No Response	Yes	9.5	unknown			10
Published	31937884	Japan	F_Neph5	Neph5.1	Non-Caucasian	Sporadic	Yes	No	No	Others	Female	3			Proteinuric CKD	Yes	FSGS			Yes	6	unknown			14	14
Published	31937884	Japan	F_Neph149	Neph149.1	Non-Caucasian	Sporadic	Yes	No	Yes	Others	Male	7			SRNS/NS	Yes	MGA			No	7				7	8
Survey		Singapore	F4	F4	Non-Caucasian (Chinese)	Sporadic	Yes	No	Yes	Others	Male	7	60		SRNS/NS	Yes	CG-FSGS	No		Yes	8	No			13	7
Published	31937884	Japan	F_Neph39	Neph39.1	Non-Caucasian	Sporadic	Yes	No	Yes	Others	Female	3			SRNS/NS	Yes	C1q nephropathy			Yes	7	unknown			7	7
Published	31937884	Japan	F_Neph139	Neph139.1	Non-Caucasian	Sporadic	Yes	No	No	Others	Female	2			Proteinuric CKD	Yes	FSGS			No	2				2	2
Published	30595563	Iran	Family 3	1.3	Iranian	Sporadic	Yes	No	No	Others (Iranian)	Female	9	66	190	Proteinuric CKD	Yes	FSGS	Yes	Complete / Partial Remission	No	9				9	9
Published	28921387	USA	B635	B635_21	Indian	Familial	Yes	No	No	Others (Indian)	Female	5.2			Proteinuric CKD	Yes	FSGS	No		No	18				18	18
Published	28204945	China	Family_P15	P15	Chinese	Sporadic	Yes	No	Yes	East Asian (Asian)	Male	0.5			SRNS/NS	Yes	FSGS	No		No	1.5				1.5	U
Published	26147534	Singapore	Family 1	I.1	Chinese	Familial	No	No	No	East Asian (Asian)	Male				Asymptomatic / Healthy	No				No	78				78	78
Published	26147534	Singapore	Family 1	II.2	Chinese	Familial	No	No	No	East Asian (Asian)	Female				Asymptomatic / Healthy	No				No	57				57	57
Published	26147534	Singapore	Family 1	II.4	Chinese	Familial	Yes	No	No	East Asian (Asian)	Female	17			Proteinuric CKD	Yes	FSGS			Yes	35	Yes	35	No	35	55
Published	26147534	Singapore	Family 1	III.2	Chinese	Familial	Yes	No	No	East Asian (Asian)	Male	7			Proteinuric CKD	Yes	FSGS			Yes	16	Yes	25	No	16	25
Published	26147534	Singapore	Family 1	III.3	Chinese	Familial	Yes	No	No	East Asian (Asian)	Female	12		74	Proteinuric CKD	No				No	25				25	25
Published	26147534	Singapore	Family 1	III.4	Chinese	Familial	Yes	No	No	East Asian (Asian)	Male	17			Asymptomatic / Healthy	No				No	17				17	17
Published	25407002	Spain	F384	F384-1	Caucasian	Familial	No	No	No	Caucasian (White)	Female	27			Proteinuric CKD	No				No	32				32
Published	25407002	Spain	F384	F384-2	Caucasian	Familial	No	No	No	Caucasian (White)	Male	30			Proteinuric CKD	No				No	35				35
Published	25407002	Spain	F384	F384-3	Caucasian	Familial	No	No	No	Caucasian (White)	Female	55			Proteinuric CKD	No				No	63				63
Published	23291369	The Netherlands	Family 1	III.3	Caucasian	Familial	No	No	No	Caucasian (White)	Male	40			Proteinuric CKD	Yes	FSGS	No		Yes	50	Yes	NA	No	67
Published	23291369	The Netherlands	Family 1	III.4	Caucasian	Familial	No	Yes	No	Caucasian (White)	Female	53			Proteinuric CKD	Yes	FSGS	No		Yes	53	unknown			57
Published	23291369	The Netherlands	Family 1	IV.4	Caucasian	Familial	No	No	No	Caucasian (White)	Female	39			Asymptomatic / Healthy	No		No		No	39				39
Published	23291369	The Netherlands	Family 1	IV.5	Caucasian	Familial	No	No	No	Caucasian (White)	Female	37			Proteinuric CKD post pregnancy	No		No		No	37				37
Published	23291369	The Netherlands	Family 1	IV.6	Caucasian	Familial	No	No	No	Caucasian (White)	Male	27			Proteinuric CKD	Yes	FSGS	No		No	33				33
Published	21734084	Italy	Family 1	18-PG	Caucasian	Familial	Yes	No	Yes	Caucasian (White)	U	4			SRNS/NS	Yes	MCD	Yes	Complete / Partial Remission	No	10				10
Published	21734084	Italy	Family 1	19-PR	Caucasian	Familial	Yes	No	Yes	Caucasian (White)	U	14			SRNS/NS	Yes	IgA and MPGN	Yes	Complete / Partial Remission	No	15				15
Published	21734084	Italy	Family 2	5-RB	Caucasian	Sporadic	Yes	No	Yes	Caucasian (White)	Male	8			SRNS/NS	Yes	FSGS	Yes	No Response	No	18				18
Survey		Germany	F8	F8	Caucasian	Familial	No	No	No	Caucasian (White)	Male	34	106	230	Proteinuric CKD	No		No		No	45				45
Published (Duplicate and Updated)	21734084 & 39352759	Italy	Family 3	13-MS	Caucasian	Sporadic	Yes	No	Yes	Caucasian (White)	Female	1			SRNS/NS	Yes	CG-FSGS	Yes	No Response	Yes	2	unknown			2
Published (Duplicate and Updated)	19936226 & 20798252 & 39352759	Germany	F_E31	E31_1	Caucasian	Sporadic	Yes	No	Yes	Caucasian (White)	Male	8.8			SRNS/NS	Yes	FSGS	Yes	No Response	Yes	9.8	Yes	NA	No	9.8
Published (Duplicate and Updated)	20798252 & 26668027	Germany	F_E40	E40_1	Caucasian	Sporadic	Yes	No	Yes	Caucasian (White)	Male	1			SRNS/NS	Yes	FSGS			No	1				1
Published	19458060	Spain	F_Case1	Case 1.1	Caucasian	Familial	No	No	No	Caucasian (White)	Female	21			Proteinuric CKD	Yes	FSGS	Yes	No Response	Yes	39	Yes	40	No	50
Published	19458060	Spain	F_Case1	Case 1.2	Caucasian	Familial	No	No	No	Caucasian (White)	Male	40			Proteinuric CKD	No		No		No	40				40
Published	19458060	Spain	F_Case1	Case 1.3	Caucasian	Familial	No	No	No	Caucasian (White)	Male	25			Proteinuric CKD	No		No		No	25				25
Published	19458060	Spain	F_Case 2	Case 2.1	Caucasian	Sporadic	No	No	Yes	Caucasian (White)	Female	41			SRNS/NS	Yes	FSGS	Yes	No Response	No	42				42
Published	19458060	Spain	F_Case3	Case 3.1	Caucasian	Sporadic	Yes	No	Yes	Caucasian (White)	Female	7			SRNS/NS	Yes	FSGS	Yes	Complete / Partial Remission	No	9				9
Published	30647093	Canada	F2	2195	Caucasian	Familial	No	No	No	Caucasian (White)	Female	26			Proteinuric CKD	NA	NA			Yes	32	unknown			32
Published	30647093	Canada	F2	2202	Caucasian	Familial	Yes	No	No	Caucasian (White)	Female	11			Proteinuric CKD	NA	NA			Yes	12	unknown			12
Published	30647093	Canada	F28	7482	East Asian	Familial	No	No	No	East Asian (Asian)	Male	28			Proteinuric CKD	NA	NA			No	36				36
Published	30647093	Canada	F_2504	2504	Caucasian	Sporadic	No	No	No	Caucasian (White)	Female	27			Proteinuric CKD	NA	NA			Yes	36	unknown			36
Published	26668027	Germany	F_E50	E50	Caucasian	Sporadic	Yes	No	Yes	Caucasian (White)	Male	1			SRNS/NS	Yes	FSGS			No	1				1
Published	26668027	Germany	F_H30	H30	Caucasian	Sporadic	Yes	No	Yes	Caucasian (White)	Male	1.2			SRNS/NS	Yes	FSGS	No		Yes	1.6	Yes	NA	No	1.6
Published (Duplicate and Updated)	39352759 & 21426891	USA	TAP01	TAP01-01	European /NA	Familial	No	No	Yes	Caucasian (White)	Female	39			Proteinuric CKD	Yes	FSGS			Yes	57	No			57
Published (Duplicate and Updated)	39352759 & 21426891	USA	TAP01	TAP01-02	European /NA	Familial	No	No	Yes	Caucasian (White)	Female	23			Pregnancy Related	Yes	FSGS			Yes	30	unknown			30
Published (Duplicate and Updated)	39352759 & 21426891	USA	TAP01	TAP01-03	European /NA	Familial	No	Yes	Yes	Caucasian (White)	Female	22			Pregnancy Related	Yes	CG-FSGS			Yes	22	Yes	NA	No	22
Published (Duplicate and Updated)	39352759 & 21426891	USA	TAP01	TAP01-04	European /NA	Familial	No	No	No	Caucasian (White)	Male				Asymptomatic / Healthy	No				No	38				38
Published	39352759	USA	TAP02	TAP02-01	NA/Non-hispanic white	Familial	Yes	No	Yes	Caucasian (White)	Female	6			SRNS/NS	Yes	FSGS			Yes	33	Yes	NA	No	33
Published	39352759	USA	TAP02	TAP02-02	NA/Non-hispanic white	Familial	No	No	Yes	Caucasian (White)	Male	23			SRNS/NS	Yes	FSGS			Yes	28	Yes	NA	No	28
Published	39352759	USA	TAP02	TAP02-03	NA/Non-hispanic white	Familial	No	No	Yes	Caucasian (White)	Female	21			SRNS/NS	No				Yes	27	No			27
Published	39352759	USA	TAP02	TAP02-03	NA/Non-hispanic white	Familial	No	No	No	Caucasian (White)	Male	21			Proteinuric CKD	Yes	FSGS			Yes	33	Yes	NA	No	33
Published	39352759	USA	TAP03	TAP03-01	NA/Hispanic	Familial	No	Yes	Yes	Hispanic	Male	46			SRNS/NS	Yes	FSGS			Yes	46	Yes	NA	No	46
Published	39352759	USA	TAP03	TAP03-02	NA/Hispanic	Familial	No	No	Yes	Hispanic	Male	18			SRNS/NS	Yes	FSGS			No	26				26
Published	39352759	USA	TAP03	TAP03-03	NA/Hispanic	Familial	No	Yes	Yes	Hispanic	Male	41			SRNS/NS	Yes	FSGS			Yes	41	Yes	NA	No	41
Published	39352759	USA	TAP04	TAP04-1	NA/ Asian	Sporadic	No	No	Yes	East Asian (Asian)	Female	32			SRNS/NS	Yes	FSGS			Yes	36	unknown			36
Published	39352759	USA	TAP05	TAP05b-01	NA/Non-Hispanic White	Sporadic	Yes	Yes	Yes	Caucasian (White)	Female	3			SRNS/NS	No				Yes	3	Yes	NA	No	3
Published	39352759	USA	TAP06	TAP06b-1	NA/Asian	Sporadic	Yes	No	No	East Asian (Asian)	Female	5			Proteinuric CKD	No				No	23				23
Published	39352759	USA	TAP07	TAP07-1	Eur/NA	Sporadic	No	No	Yes	Caucasian (White)	Female	31			Pregnancy Related	Yes	FSGS			Yes	40	Yes	NA	No	40
Published	39352759	USA	TAP08	TAP08-01	Eur/Non-Hispanic White	Sporadic	Yes	No	Yes	Caucasian (White)	Male	10			Proteinuric CKD	Yes	FSGS			No	25				25
Published	39352759	USA	TAP09	TAP09-1	Eur/NA	Sporadic	Yes	No	Yes	Caucasian (White)	Male	5			SRNS/NS	Yes	FSGS			Yes	21	Yes	NA	No	21
Survey		Portugal	F10	F10	Caucasian	Familial	No	No	No	Caucasian (White)	Female	18			Others	No		No		No	20				20	18
Survey		Portugal	F10	F10	Caucasian	Familial	Yes	Yes	Yes	Caucasian (White)	Male	17	3	150	SRNS/NS	Yes	CG-FSGS	No		Yes	18	Yes	18	No	20	17
Survey		Portugal	F10	F10	Caucasian	Familial	No	Yes	Yes	Caucasian (White)	Male	20			SRNS/NS	Yes	FSGS	No		Yes	21	Yes	24	No	42	21
Survey		Portugal	F10	F10	Caucasian	Familial	No	Yes	No	Caucasian (White)	Female	29	3	550	Pregnancy Related	No		No		Yes	47	No			47	47
Published	39352759	USA	TAP10	TAP10-1	Eur/NA	Sporadic	No	No	Yes	Caucasian (White)	Male	42			Proteinuric CKD	Yes	FSGS & IgA			Yes	47	Yes	NA	No	47
Published	39352759	USA	TAP11	TAP11-1	NA/Non-Hispanic White	Sporadic	No	No	Yes	Caucasian (White)	Male	29			Proteinuric CKD	Yes	FSGS			Yes	38	Yes	NA	No	38
Published	39352759	USA	TAP12	TAP12-1	Eur/NA	Familial	No	No	Yes	Caucasian (White)	Female	19			SRNS/NS	Yes	FSGS			No	27				27
Published	39352759	USA	TAP12	TAP12-2	Eur/NA	Familial	Yes	No	Yes	Caucasian (White)	Male	17			SRNS/NS	Yes	FSGS			No	20				20
Published	39352759	USA	TAP12	TAP12-3	Eur/NA	Familial	No	No	Yes	Caucasian (White)	Female	26			SRNS/NS	Yes	FSGS			Yes	35	Yes	NA	No	35
Published	39352759	USA	TAP12	TAP12-4	Eur/NA	Familial	No	No	No	Caucasian (White)	Female				Others	NA	NA			Yes	46	Yes	NA	No	46
Published	39352759	USA	TAP13	TAP13-1	NA/Non-Hispanic White	Familial	No	No	No	Caucasian (White)	Female	29			Pregnancy Related	Yes	FSGS			Yes	46	Yes	NA	No	46
Published	39352759	USA	TAP13	TAP13-2	NA/Non-Hispanic White	Familial	No	No	No	Caucasian (White)	Female	25			Pregnancy Related	No				Yes	35	Yes	NA	No	35
Published	39352759	USA	TAP13	TAP13-3	NA/Non-Hispanic White	Familial	No	No	No	Caucasian (White)	Female	33			Proteinuric CKD	No				No	33				33
Published	39352759	USA	TAP14	TAP14-1	NA/Non-Hispanic White	Sporadic	Yes	Yes	No	Caucasian (White)	Female	17			Proteinuric CKD	Yes	FSGS			Yes	17	unknown			17
Published	39352759	USA	TAP 15	TAP15-1	NA/ African American	Familial	No	No	No	African American	Male	33			Proteinuric CKD	No				Yes	39	Yes	NA	No	39
Published	39352759	USA	TAP 15	TAP15-2	NA/ African American	Familial	No	No	No	African American	Male	27			Proteinuric CKD	Yes	Chronic GN/FSGS			Yes	30	Yes	NA	No	30
Published	39352759	USA	TAP16	TAP16-1	NA/Non-Hispanic White	Familial	Yes	No	Yes	Caucasian (White)	Female	16			SRNS/NS	No				No	47				47
Published	39352759	USA	TAP16	TAP16-2	NA/Non-Hispanic White	Familial	Yes	No	No	Caucasian (White)	Male	15			Proteinuric CKD	Yes	FSGS			No	18				18
Published	39352759	USA	TAP17	TAP17-1	NA/ African American	Sporadic	Yes	No	Yes	African American	Female	8			SRNS/NS	Yes	FSGS			No	8				8
Published	39352759	USA	TAP18	TAP18-1	NA/ Middle Eastern	Familial	No	Yes	No	Others	Male				Proteinuric CKD	NA	NA			Yes	28	Yes	NA	No	28
Published	39352759	USA	TAP18	TAP18-2	NA/ Middle Eastern	Familial	Yes	No	Yes	Others	Male	6			SRNS/NS	Yes	FSGS			No	15				15
Published	39352759	USA	TAP18	TAP18-3	NA/ Middle Eastern	Familial	Yes	No	Yes	Others	Male	5			SRNS/NS	No				No	11				11
Published	39352759 & 30295827	USA	TAP19	TAP19-1	NA/ Middle Eastern	Sporadic	Yes	No	Yes	Others	Female	7			SRNS/NS	Yes	FSGS			No	17				17
Survey		Hungary	F11	F11	Non-Caucasian	Sporadic	Yes	Yes	Yes	Others	Male	17	5	795	SRNS/NS	No		No		Yes	17	Yes	17	No	17	17
Published	39352759	USA	TAP20	TAP20-1	NA/ Non-Hispanic White	Sporadic	Yes	Yes	Yes	Caucasian (White)	Male	8			SRNS/NS	Yes	FSGS/C3GN			Yes	8	Yes	NA	No	8
Published	39352759	USA	TAP21	TAP21-1	NA/ Non-Hispanic White	Familial	No	No	No	Caucasian (White)	Male	35			Proteinuric CKD	Yes	FSGS			Yes	38	unknown			38
Published	39352759	USA	TAP21	TAP21-2	NA/ Non-Hispanic White	Familial	No	No	No	Caucasian (White)	Female	34			Proteinuric CKD	Yes	FSGS			Yes	35	unknown			35
Published	39352759	USA	TAP21	TAP21-3	NA/ Non-Hispanic White	Familial	Yes	No	No	Caucasian (White)	Male	13			Proteinuric CKD	No				Yes	18	unknown			18
Published	39352759	USA	TAP21	TAP21-4	NA/ Non-Hispanic White	Familial	Yes	No	No	Caucasian (White)	Female	13			Proteinuric CKD	No				No	13				13
Published	39352759	USA	TAP22	TAP22-1	NA/ Hispanic	Familial	No	No	No	Hispanic	Female	24			Proteinuric CKD	Yes	FSGS			No	25				25
Published	39352759	USA	TAP22	TAP22-2	NA/ Hispanice	Familial	No	Yes	No	Hispanic	Male	21			Proteinuric CKD	No				Yes	21	Yes	NA	No	21
Published	39352759	USA	TAP22	TAP22-3	NA/ Hispanice	Familial	No	No	No	Hispanic	Female	53			Proteinuric CKD	No				No	53				53
Published	39352759	USA	TAP25	TAP25-1	Eur/Non-Hispanic White	Sporadic	No	No	No	Caucasian (White)	Male	37			Proteinuric CKD	Yes	FSGS			No	58				58
Published	39352759	USA	TAP26	TAP26-1	Eur/NA	Sporadic	No	No	No	Caucasian (White)	Female	18			Pregnancy Related	Yes	CG-FSGS			Yes	34	Yes	NA	No	34
Published	39352759	USA	TAP27	TAP27-1	NA/Non-Hispanic White	Familial	No	No	No	Caucasian (White)	Male	25			Proteinuric CKD	Yes	FSGS			Yes	44	unknown			44
Published	39352759	USA	TAP27	TAP27-2	NA/Non-Hispanic White	Familial	Yes	No	No	Caucasian (White)	Male	0			Proteinuric CKD	Yes	FSGS			No	16				16
Published	39352759	USA	TAP30	TAP30-1	NA/ Non-Hispanic White	Sporadic	Yes	Yes	No	Caucasian (White)	Female	11			Proteinuric CKD	Yes	FSGS			Yes	11	Yes	NA	No	11
Published	39352759	USA	TAP33	TAP33-1	Eur/Non-Hispanic White	Sporadic	No	No	Yes	Caucasian (White)	Female	36			SRNS/NS	Yes	Tip Lesion-FSGS			Yes	41	Yes	NA	No	41
Published	39352759	USA	TAP35	TAP35-1	Eur/NA	Sporadic	No	No	No	Caucasian (White)	Female	29			Proteinuric CKD	Yes	Not sampled FSGS			No	36				36
Published	19124028	China	_F_China_D	I-1	East Asian	Familial	No	No	No	East Asian (Asian)	Male	71	95							No	71				71
Published	19124028	China	_F_China_D	II-4	East Asian	Familial	No	No	No	East Asian (Asian)	Female	41	49	410				Yes	No Response	No	45				45
Published	19124028	China	_F_China_D	II-5	East Asian	Familial	No	No	No	East Asian (Asian)	Male	35	110	270						No	35				35
Survey		Ireland	F12	F12	Non-Caucasian	Familial	Yes	No	No	Others	Male	5			Others	No		No		Yes	5	No			5
Survey		Ireland	F12	F12	Non-Caucasian	Familial	Yes	No	Yes	Others	Female	10			SRNS/NS	Yes	FSGS	No		Yes	13	Yes	17	No	18	11
Survey		Ireland	F12	F12	Non-Caucasian	Familial	No	No	Yes	Others	Female	42			SRNS/NS	No		No		No	42				42
Published	23689571	China	_F_China_F	_F_China_F_1	Chinese	Familial	No	No	No	East Asian (Asian)	Male	35	119	270	Proteinuric CKD	No		No		No	35				35
Published	23689571	China	_F_China_S	_F_China_S_1	Chinese	Familial	No	No	No	East Asian (Asian)	Male	43	91	103	Proteinuric CKD	Yes	FSGS			No	48				48
Published	32509715	China	_F_China_C	2.1	Chinese	Sporadic	Yes	No	Yes	East Asian (Asian)	Male	7	89	88	SRNS/NS	Yes	MGA & IgA	Yes	No Response	No	11				10
Published	39352759	USA	TAP36	TAP36-1	Admixed/NA	Sporadic	No	No	Yes	Others	Female	28			Nephrotic Syndrome, MCD	Yes	MCD			No	29				29
Published	39352759	USA	TAP24	TAP24-1	Admixed/NA	Familial	No	No	No	Others	Female	29			Proteinuria in pregnancy, KF	Yes	NA			Yes	43	Yes		No	43
Published	39352759	USA	TAP24	TAP24-2	Admixed/NA	Familial	No	No	No	Others	Female	27			Proteinuria, FSGS	Yes	FSGS			No	50				50
Published	31937884	Japan	F_Neph234	Neph234.1	Non-Caucasian	Familial	Yes	Yes	No	Others	Female	7	119.8		Proteinuric CKD	Yes	FSGS			No	7				7
Survey (New)		France	F2	F2	Caucasian	Familial	Yes	No	No	Caucasian (White)	Male	2	113		Proteinuric CKD	No		No		No	5				5	2
Survey (New)		France	F2	F2	Caucasian	Familial	No	No	No	Caucasian (White)	Female	30	104	73.4	Pregnancy Related	No		Yes	No Response	No	35				35	30
Survey		Australia	F14	F14	Caucasian	Familial	No	No	Yes	Caucasian (White)	Male	42			SRNS/NS	No		No		No	49				49	43
Published	35113255	Japan	F_JAPAN_C	Case 1	East Asian	Familial	No	Yes	No	Japan	Female	12.4	86.7	145	Proteinuric CKD	Yes	FSGS	Yes	No	Yes	23.9				23.9
Published (Duplicate and Updated)	35113255 & 31937884	Japan	F_JAPAN_D	Case 1	East Asian	Familial	Yes	No	No	Japan	Male	13.5	135.6	60	Proteinuric CKD	Yes	FSGS			No	17.7				17.7
Published	26467726	Japan	F_Case16	Case 16	East Asian	Familial	No	Yes	Yes	Japanese	Male	12.6			SRNS/NS	Yes	FSGS			Yes	24				24

## Sheet: Table S9
Table S9 | Supplementary Genetic Characteristics of TRPC6 Variants Included in This Cohort
TRPC6 variant c.change; p.(change) (Exon)	ClinVar Accession ID	ClinVar Classification (PMID if reported elsewhere)	Effects on Ca+2 Channel Function	Articles Reported Effects on Ca+2 Channel Function
c.2683C>T ; p.(Arg895Cys) (Ex. 13)	VCV000006155.11	Pathogenic	GOF	26892346
c.523C>T ; p.(Arg175Trp) (Ex. 2)	VCV000222850.8	Conflicting classifications of pathogenicity	N.E.	\
c.643C>T ; p.(Arg215Trp) (Ex. 2)	VCV000562374.5	VUS	N.E.	\
c.2689G>A ; p.(Glu897Lys) (Ex. 13)	VCV000006156.3	Likely Pathogenic	GOF	26892346
c.2656G>A ; p.(Glu886Lys) (Ex. 13)	NA	25407002, 19124028, 23689571	GOF	19124028
c.335C>G ; p.(Pro112Arg) (Ex. 2)	VCV002701666.1	VUS	GOF	32509715
c.374A>G ; p.(Asn125Ser) (Ex. 2)	VCV000880288.12	Conflicting classifications of pathogenicity	LOF	26892346
c.434A>G ; p.(His145Arg) (Ex. 2)	VCV000562400.2	VUS	GOF	39352759
c.428A>G ; p.(Asn143Ser) (Ex. 2)	VCV000006152.6	Conflicting classifications of pathogenicity	GOF	26892346
c.2270G>A ; p.(Gly757Asp) (Ex. 9)	NA	20798252, 26668027, 39352759	LOF	26892346
c.2624A>T ; p.(Glu875Val) (Ex. 12)	NA	35113255, 31937884, 26467726	N.E.	\
c.326G>A ; p.(Gly109Asp) (Ex. 2)	NA	31937884 30647093	N.E.	\
c.325G>A ; p.(Gly109Ser) (Ex. 2)	VCV002500623.1	Likely Pathogenic	GOF	26892346
c.329A>G ; p.(Asn110Ser) (Ex. 2)	VCV002982301.1	Likely Pathogenic	N.E.	\
c.524G>A ; p.(Arg175Gln) (Ex. 2)	VCV000829823.10	Likely Pathogenic	GOF	26892346
c.2684G>T ; p.(Arg895Leu) (Ex. 13)	VCV001344650.3	Pathogenic	LOF	26892346
c.202C>T ; p.(Arg68Trp) (Ex. 2)	VCV002066729.3	VUS	GOF	26147534
c.328A>C ; p.(Asn110His) (Ex. 2)	NA	39352759	GOF	26892346
c.395T>C ; p.(Met132Thr) (Ex. 2)	NA	19936226, 20798252, 39352759	GOF	26892346
c.401A>C ; p.(Gln134Pro) (Ex. 2)	NA	34387384	GOF	34387384
c.433C>A ; p.(His145Asn) (Ex. 2)	NA	Novel	N.E.	\
c.484G>C ; p.(Gly162Arg) (Ex. 2)	NA	30595563	N.E.	\
c.485G>T ; p.(Gly162Val) (Ex. 2)	NA	35920919	N.E.	\
c.517T>G ; p.(Tyr173Asp) (Ex. 2)	NA	31937884	N.E.	\
c.518A>G ; p.(Tyr173Cys) (Ex. 2)	VCV000522496.2	Likely Pathogenic	GOF	39352759
c.529G>A ; p.(Val177Met) (Ex. 2)	NA	39352759	GOF	39352759
c.643C>G ; p.(Arg215Gly) (Ex. 2)	VCV000635496.3	VUS	N.E.	\
c.653A>T ; p.(His218Leu) (Ex. 2)	NA	21734084	GOF	26892346
c.808T>A ; p.(Ser270Thr) (Ex. 2)	VCV000006153.2	Pathogenic	GOF	19936226
c.2339T>C ; p.(Leu780Pro) (Ex. 9)	NA	19458060	LOF	26892346
c.2686 T>A ; p.(Tyr896Asn) (Ex. 13)	NA	Novel	N.E.	\
